# Supplementary material for: De novo Nanopore Genome Sequencing of the Clinical Diutina catenulata Type-strain CBS565
Source: Mycopathologia. 2022 May 10;187(4):417–20. doi: 10.1007/s11046-022-00632-x (PMC9325844; doi:10.1007/s11046-022-00632-x)
Supplement: Supplementary file 1 — Supplementary file1 (XLSX 1449 kb) [file 11046_2022_632_MOESM1_ESM.xlsx]

## Sheet: Statistics_PerSpecies
	Diutina_catenulata_CBS565T.proteins	Diutina_catenulata_WY3-10-4.proteins
Number of genes	4918	5370
Number of genes in orthogroups	4789	4820
Number of unassigned genes	129	550
Percentage of genes in orthogroups	97.4	89.8
Percentage of unassigned genes	2.6	10.2
Number of orthogroups containing species	4574	4574
Percentage of orthogroups containing species	99.9	99.9
Number of species-specific orthogroups	3	3
Number of genes in species-specific orthogroups	12	13
Percentage of genes in species-specific orthogroups	0.2	0.2
Number of genes per-species in orthogroup	Number of orthogroups	Number of orthogroups
'0	3	3
'1	4422	4399
'2	126	142
'3	13	17
'4	4	7
'5	3	3
'6	3	2
'7	1	2
'8	1	1
'9	0	1
'10	0	0
11-15	1	0
16-20	0	0
21-50	0	0
51-100	0	0
101-150	0	0
151-200	0	0
201-500	0	0
501-1000	0	0
'1001+	0	0
Number of genes per-species in orthogroup	Percentage of orthogroups	Percentage of orthogroups
'0	0.1	0.1
'1	96.6	96.1
'2	2.8	3.1
'3	0.3	0.4
'4	0.1	0.2
'5	0.1	0.1
'6	0.1	0.0
'7	0.0	0.0
'8	0.0	0.0
'9	0.0	0.0
'10	0.0	0.0
11-15	0.0	0.0
16-20	0.0	0.0
21-50	0.0	0.0
51-100	0.0	0.0
101-150	0.0	0.0
151-200	0.0	0.0
201-500	0.0	0.0
501-1000	0.0	0.0
'1001+	0.0	0.0
Number of genes per-species in orthogroup	Number of genes	Number of genes
'0	0	0
'1	4422	4399
'2	252	284
'3	39	51
'4	16	28
'5	15	15
'6	18	12
'7	7	14
'8	8	8
'9	0	9
'10	0	0
11-15	12	0
16-20	0	0
21-50	0	0
51-100	0	0
101-150	0	0
151-200	0	0
201-500	0	0
501-1000	0	0
'1001+	0	0
Number of genes per-species in orthogroup	Percentage of genes	Percentage of genes
'0	0.0	0.0
'1	89.9	81.9
'2	5.1	5.3
'3	0.8	0.9
'4	0.3	0.5
'5	0.3	0.3
'6	0.4	0.2
'7	0.1	0.3
'8	0.2	0.1
'9	0.0	0.2
'10	0.0	0.0
11-15	0.2	0.0
16-20	0.0	0.0
21-50	0.0	0.0
51-100	0.0	0.0
101-150	0.0	0.0
151-200	0.0	0.0
201-500	0.0	0.0
501-1000	0.0	0.0
'1001+	0.0	0.0

## Sheet: Statistics_Overall
Number of species	2
Number of genes	10288
Number of genes in orthogroups	9609
Number of unassigned genes	679
Percentage of genes in orthogroups	93.4
Percentage of unassigned genes	6.6
Number of orthogroups	4577
Number of species-specific orthogroups	6
Number of genes in species-specific orthogroups	25
Percentage of genes in species-specific orthogroups	0.2
Mean orthogroup size	2.1
Median orthogroup size	2.0
G50 (assigned genes)	2
G50 (all genes)	2
O50 (assigned genes)	2175
O50 (all genes)	2345
Number of orthogroups with all species present	4571
Number of single-copy orthogroups	4347
Date	2022-01-29
Orthogroups file	Orthogroups.tsv
Unassigned genes file	Orthogroups_UnassignedGenes.tsv
Per-species statistics	Statistics_PerSpecies.tsv
Overall statistics	Statistics_Overall.tsv
Orthogroups shared between species	Orthogroups_SpeciesOverlaps.tsv
Average number of genes per-species in orthogroup	Number of orthogroups	Percentage of orthogroups	Number of genes	Percentage of genes
<1	0	0.0	0	0.0
'1	4473	97.7	9070	94.4
'2	80	1.7	328	3.4
'3	11	0.2	68	0.7
'4	5	0.1	40	0.4
'5	4	0.1	42	0.4
'6	2	0.0	25	0.3
'7	1	0.0	15	0.2
'8	0	0.0	0	0.0
'9	0	0.0	0	0.0
'10	1	0.0	21	0.2
11-15	0	0.0	0	0.0
16-20	0	0.0	0	0.0
21-50	0	0.0	0	0.0
51-100	0	0.0	0	0.0
101-150	0	0.0	0	0.0
151-200	0	0.0	0	0.0
201-500	0	0.0	0	0.0
501-1000	0	0.0	0	0.0
'1001+	0	0.0	0	0.0
Number of species in orthogroup	Number of orthogroups
1	6
2	4571

## Sheet: Duplications_per_Orthogroup
Orthogroup	Duplications (all)	Duplications (50% support)
OG0000000	14	14
OG0000001	7	7
OG0000002	6	6
OG0000003	6	6
OG0000004	5	5
OG0000005	5	5
OG0000006	4	4
OG0000007	4	4
OG0000008	3	3
OG0000009	7	7
OG0000010	4	4
OG0000011	3	3
OG0000012	4	4
OG0000013	3	3
OG0000014	6	6
OG0000015	3	3
OG0000016	2	2
OG0000017	2	2
OG0000018	2	2
OG0000019	3	3
OG0000020	2	2
OG0000021	2	2
OG0000022	2	2
OG0000023	2	2
OG0000024	2	2
OG0000025	3	3
OG0000026	2	2
OG0000027	2	2
OG0000028	2	2
OG0000029	2	2
OG0000030	2	2
OG0000031	2	2
OG0000032	1	1
OG0000033	1	1
OG0000034	1	1
OG0000035	1	1
OG0000036	2	2
OG0000037	1	1
OG0000038	1	1
OG0000039	1	1
OG0000040	1	1
OG0000041	1	1
OG0000042	1	1
OG0000043	2	2
OG0000044	1	1
OG0000045	1	1
OG0000046	1	1
OG0000047	1	1
OG0000048	1	1
OG0000049	1	1
OG0000050	1	1
OG0000051	1	1
OG0000052	1	1
OG0000053	1	1
OG0000054	1	1
OG0000055	1	1
OG0000056	1	1
OG0000057	1	1
OG0000058	1	1
OG0000059	1	1
OG0000060	1	1
OG0000061	1	1
OG0000062	1	1
OG0000063	1	1
OG0000064	1	1
OG0000065	1	1
OG0000066	1	1
OG0000067	1	1
OG0000068	1	1
OG0000069	1	1
OG0000070	1	1
OG0000071	1	1
OG0000072	1	1
OG0000073	1	1
OG0000074	1	1
OG0000075	1	1
OG0000076	1	1
OG0000077	1	1
OG0000078	1	1
OG0000079	1	1
OG0000080	1	1
OG0000081	2	2
OG0000082	1	1
OG0000083	1	1
OG0000084	1	1
OG0000085	2	2
OG0000086	1	1
OG0000087	1	1
OG0000088	1	1
OG0000089	1	1
OG0000090	1	1
OG0000091	1	1
OG0000092	1	1
OG0000093	1	1
OG0000094	1	1
OG0000095	1	1
OG0000096	1	1
OG0000097	2	2
OG0000098	1	1
OG0000099	1	1
OG0000100	1	1
OG0000101	1	1
OG0000102	1	1
OG0000103	1	1

## Sheet: Orthogroups
Orthogroup	Diutina_catenulata_CBS565T.proteins	Diutina_catenulata_WY3-10-4.proteins
OG0000000	LHA05_001670-T1, LHA05_002464-T1, LHA05_002465-T1, LHA05_002466-T1, LHA05_002467-T1, LHA05_002468-T1, LHA05_002469-T1, LHA05_003204-T1, LHA05_003775-T1, LHA05_003776-T1, LHA05_003827-T1, LHA05_004638-T1	FUN_001868-T1, FUN_002067-T1, FUN_002275-T1, FUN_003387-T1, FUN_004559-T1, FUN_004560-T1, FUN_005318-T1, FUN_005522-T1, FUN_005643-T1
OG0000001	LHA05_001961-T1, LHA05_002075-T1, LHA05_002558-T1, LHA05_003650-T1, LHA05_004439-T1, LHA05_004471-T1, LHA05_004584-T1	FUN_000796-T1, FUN_000797-T1, FUN_001548-T1, FUN_002174-T1, FUN_002211-T1, FUN_003412-T1, FUN_003714-T1, FUN_004626-T1
OG0000002	LHA05_000055-T1, LHA05_000974-T1, LHA05_000975-T1, LHA05_003576-T1, LHA05_003586-T1, LHA05_005176-T1	FUN_001603-T1, FUN_001901-T1, FUN_002708-T1, FUN_002724-T1, FUN_002942-T1, FUN_003428-T1, FUN_003429-T1
OG0000003	LHA05_000160-T1, LHA05_003222-T1, LHA05_003232-T1, LHA05_003554-T1, LHA05_003590-T1, LHA05_005120-T1	FUN_001180-T1, FUN_001905-T1, FUN_002692-T1, FUN_003102-T1, FUN_005165-T1, FUN_005362-T1
OG0000004	LHA05_000910-T1, LHA05_001449-T1, LHA05_001733-T1, LHA05_003241-T1, LHA05_004417-T1, LHA05_004441-T1	FUN_001745-T1, FUN_002172-T1, FUN_002332-T1, FUN_002550-T1, FUN_004517-T1
OG0000005	LHA05_001057-T1, LHA05_001058-T1, LHA05_001059-T1, LHA05_003242-T1, LHA05_004745-T1	FUN_002008-T1, FUN_002346-T1, FUN_002347-T1, FUN_002348-T1, FUN_003848-T1, FUN_004439-T1
OG0000006	LHA05_000038-T1, LHA05_001251-T1, LHA05_001252-T1, LHA05_002363-T1, LHA05_004628-T1	FUN_003774-T1, FUN_004799-T1, FUN_004835-T1, FUN_005025-T1, FUN_005026-T1
OG0000007	LHA05_000505-T1, LHA05_002409-T1, LHA05_004311-T1, LHA05_004343-T1, LHA05_004344-T1	FUN_000762-T1, FUN_002083-T1, FUN_002256-T1, FUN_004094-T1, FUN_004095-T1
OG0000008	LHA05_000258-T1, LHA05_000259-T1, LHA05_003908-T1, LHA05_005103-T1	FUN_002135-T1, FUN_002136-T1, FUN_004265-T1, FUN_004816-T1
OG0000009	LHA05_000925-T1, LHA05_001777-T1, LHA05_002545-T1, LHA05_003217-T1, LHA05_003666-T1, LHA05_004481-T1, LHA05_004639-T1, LHA05_004666-T1
OG0000010	LHA05_001090-T1, LHA05_001584-T1, LHA05_003778-T1, LHA05_004899-T1	FUN_000662-T1, FUN_003010-T1, FUN_003353-T1, FUN_003669-T1
OG0000011	LHA05_001586-T1, LHA05_003143-T1, LHA05_004494-T1, LHA05_004679-T1	FUN_002504-T1, FUN_004238-T1, FUN_004312-T1, FUN_004411-T1
OG0000012	LHA05_002303-T1, LHA05_002552-T1, LHA05_003769-T1, LHA05_003783-T1	FUN_000669-T1, FUN_003381-T1, FUN_003384-T1, FUN_004067-T1
OG0000013	LHA05_002822-T1, LHA05_002823-T1, LHA05_004896-T1	FUN_003297-T1, FUN_003298-T1, FUN_003299-T1, FUN_003673-T1
OG0000014		FUN_001531-T1, FUN_002053-T1, FUN_003402-T1, FUN_003529-T1, FUN_004955-T1, FUN_005193-T1, FUN_005286-T1
OG0000015	LHA05_000123-T1, LHA05_003774-T1, LHA05_003777-T1	FUN_000661-T1, FUN_005034-T1, FUN_005035-T1
OG0000016	LHA05_000578-T1, LHA05_002398-T1, LHA05_004445-T1	FUN_002072-T1, FUN_005347-T1, FUN_005464-T1
OG0000017	LHA05_000826-T1, LHA05_000950-T1, LHA05_004175-T1	FUN_000009-T1, FUN_003210-T1, FUN_005409-T1
OG0000018	LHA05_000949-T1, LHA05_000951-T1, LHA05_004174-T1	FUN_000008-T1, FUN_003209-T1, FUN_003211-T1
OG0000019	LHA05_001407-T1, LHA05_004221-T1	FUN_000067-T1, FUN_001852-T1, FUN_003544-T1, FUN_005191-T1
OG0000020	LHA05_001647-T1, LHA05_003231-T1, LHA05_003553-T1	FUN_001937-T1, FUN_002691-T1, FUN_005164-T1
OG0000021	LHA05_001728-T1, LHA05_002887-T1, LHA05_005166-T1	FUN_002544-T1, FUN_003502-T1, FUN_004996-T1
OG0000022	LHA05_001782-T1, LHA05_002571-T1, LHA05_005114-T1	FUN_001174-T1, FUN_003114-T1, FUN_004585-T1
OG0000023	LHA05_003372-T1, LHA05_005132-T1, LHA05_005133-T1	FUN_001052-T1, FUN_001192-T1, FUN_001193-T1
OG0000024	LHA05_000001-T1, LHA05_002127-T1	FUN_000271-T1, FUN_000572-T1, FUN_004471-T1
OG0000025	LHA05_000385-T1	FUN_000581-T1, FUN_000582-T1, FUN_000826-T1, FUN_004631-T1
OG0000026	LHA05_000604-T1, LHA05_000605-T1, LHA05_004835-T1	FUN_001004-T1, FUN_003485-T1
OG0000027	LHA05_000816-T1, LHA05_001286-T1	FUN_000325-T1, FUN_002973-T1, FUN_003486-T1
OG0000028	LHA05_002330-T1, LHA05_003496-T1	FUN_001122-T1, FUN_002036-T1, FUN_002636-T1
OG0000029	LHA05_002339-T1, LHA05_003305-T1, LHA05_004538-T1	FUN_004331-T1, FUN_004504-T1
OG0000030	LHA05_003519-T1, LHA05_005005-T1	FUN_004655-T1, FUN_004656-T1, FUN_004979-T1
OG0000031	LHA05_003540-T1, LHA05_003651-T1	FUN_001546-T1, FUN_001547-T1, FUN_004004-T1
OG0000032	LHA05_000030-T1, LHA05_000031-T1	FUN_003179-T1, FUN_003180-T1
OG0000033	LHA05_000068-T1, LHA05_002534-T1	FUN_002162-T1, FUN_004871-T1
OG0000034	LHA05_000094-T1, LHA05_000273-T1	FUN_002120-T1, FUN_002746-T1
OG0000035	LHA05_000103-T1, LHA05_001453-T1	FUN_002336-T1, FUN_002737-T1
OG0000036	LHA05_000105-T1, LHA05_001847-T1	FUN_001880-T1, FUN_001881-T1
OG0000037	LHA05_000127-T1, LHA05_004573-T1	FUN_002198-T1, FUN_003566-T1
OG0000038	LHA05_000178-T1, LHA05_002856-T1	FUN_000045-T1, FUN_002580-T1
OG0000039	LHA05_000221-T1, LHA05_005172-T1	FUN_001147-T1, FUN_001608-T1
OG0000040	LHA05_000269-T1, LHA05_003501-T1	FUN_001127-T1, FUN_002125-T1
OG0000041	LHA05_000298-T1, LHA05_002756-T1	FUN_000107-T1, FUN_001458-T1
OG0000042	LHA05_000339-T1, LHA05_001741-T1	FUN_000302-T1, FUN_004393-T1
OG0000043	LHA05_000353-T1, LHA05_001598-T1, LHA05_004146-T1	FUN_005659-T1
OG0000044	LHA05_000457-T1, LHA05_004951-T1	FUN_000155-T1, FUN_001250-T1
OG0000045	LHA05_000465-T1, LHA05_002413-T1	FUN_000165-T1, FUN_004632-T1
OG0000046	LHA05_000493-T1, LHA05_000845-T1	FUN_000195-T1, FUN_000468-T1
OG0000047	LHA05_000594-T1, LHA05_004318-T1	FUN_003475-T1, FUN_005624-T1
OG0000048	LHA05_000706-T1, LHA05_001418-T1	FUN_003472-T1, FUN_003557-T1
OG0000049	LHA05_000714-T1, LHA05_001328-T1	FUN_002024-T1, FUN_005028-T1
OG0000050	LHA05_000832-T1, LHA05_002483-T1	FUN_000482-T1, FUN_001564-T1
OG0000051	LHA05_000888-T1, LHA05_004922-T1	FUN_000415-T1, FUN_001280-T1
OG0000052	LHA05_000912-T1, LHA05_004806-T1	FUN_001747-T1, FUN_002362-T1
OG0000053	LHA05_000924-T1, LHA05_002824-T1	FUN_003296-T1, FUN_003528-T1
OG0000054	LHA05_000930-T1, LHA05_001152-T1	FUN_003276-T1, FUN_003535-T1
OG0000055	LHA05_000976-T1, LHA05_004147-T1	FUN_003427-T1, FUN_005575-T1
OG0000056	LHA05_001019-T1, LHA05_004582-T1	FUN_002209-T1, FUN_004134-T1
OG0000057	LHA05_001034-T1, LHA05_001834-T1	FUN_001894-T1, FUN_004744-T1
OG0000058	LHA05_001066-T1, LHA05_002595-T1	FUN_002339-T1, FUN_004819-T1
OG0000059	LHA05_001100-T1, LHA05_002181-T1	FUN_000207-T1, FUN_003249-T1
OG0000060	LHA05_001117-T1, LHA05_001793-T1	FUN_003897-T1, FUN_004420-T1
OG0000061	LHA05_001151-T1, LHA05_001153-T1	FUN_003275-T1, FUN_003277-T1
OG0000062	LHA05_001226-T1, LHA05_001641-T1	FUN_001944-T1, FUN_002661-T1
OG0000063	LHA05_001301-T1, LHA05_001302-T1	FUN_002818-T1, FUN_002819-T1
OG0000064	LHA05_001309-T1, LHA05_003163-T1	FUN_004625-T1, FUN_005220-T1
OG0000065	LHA05_001463-T1, LHA05_002703-T1	FUN_000940-T1, FUN_001057-T1
OG0000066	LHA05_001572-T1, LHA05_001615-T1	FUN_003341-T1, FUN_005561-T1
OG0000067	LHA05_001620-T1, LHA05_002210-T1	FUN_001377-T1, FUN_004022-T1
OG0000068	LHA05_001661-T1, LHA05_004325-T1	FUN_004738-T1, FUN_004881-T1
OG0000069	LHA05_001742-T1, LHA05_003084-T1	FUN_000840-T1, FUN_004394-T1
OG0000070	LHA05_001819-T1, LHA05_001828-T1	FUN_004356-T1, FUN_004436-T1
OG0000071	LHA05_001830-T1, LHA05_002029-T1	FUN_001982-T1, FUN_004358-T1
OG0000072	LHA05_001833-T1, LHA05_004302-T1	FUN_000753-T1, FUN_001895-T1
OG0000073	LHA05_001881-T1, LHA05_004621-T1	FUN_001319-T1, FUN_004729-T1
OG0000074	LHA05_001935-T1, LHA05_002205-T1	FUN_000083-T1, FUN_001371-T1
OG0000075	LHA05_002085-T1, LHA05_003076-T1	FUN_000807-T1, FUN_000848-T1
OG0000076	LHA05_002100-T1, LHA05_002101-T1	FUN_002783-T1, FUN_002784-T1
OG0000077	LHA05_002196-T1, LHA05_004834-T1	FUN_001005-T1, FUN_001364-T1
OG0000078	LHA05_002249-T1, LHA05_002673-T1	FUN_001090-T1, FUN_005384-T1
OG0000079	LHA05_002282-T1, LHA05_002994-T1	FUN_000657-T1, FUN_003822-T1
OG0000080	LHA05_002316-T1, LHA05_005096-T1	FUN_004250-T1, FUN_004578-T1
OG0000081	LHA05_002318-T1	FUN_000909-T1, FUN_000945-T1, FUN_004581-T1
OG0000082	LHA05_002434-T1, LHA05_002480-T1	FUN_001561-T1, FUN_003391-T1
OG0000083	LHA05_002458-T1, LHA05_002696-T1	FUN_001065-T1, FUN_003759-T1
OG0000084	LHA05_002506-T1, LHA05_005090-T1	FUN_001587-T1, FUN_003978-T1
OG0000085	LHA05_002521-T1, LHA05_003062-T1, LHA05_003428-T1	FUN_005402-T1
OG0000086	LHA05_002648-T1, LHA05_003431-T1	FUN_000556-T1, FUN_000928-T1
OG0000087	LHA05_002652-T1, LHA05_004082-T1	FUN_000553-T1, FUN_005009-T1
OG0000088	LHA05_002708-T1, LHA05_004181-T1	FUN_000016-T1, FUN_002994-T1
OG0000089	LHA05_002915-T1, LHA05_004939-T1	FUN_001262-T1, FUN_003874-T1
OG0000090	LHA05_002956-T1, LHA05_004326-T1	FUN_001405-T1, FUN_004739-T1
OG0000091	LHA05_002966-T1, LHA05_003976-T1	FUN_001415-T1, FUN_001497-T1
OG0000092	LHA05_003079-T1, LHA05_003252-T1	FUN_000845-T1, FUN_004278-T1
OG0000093	LHA05_003092-T1, LHA05_004213-T1	FUN_000056-T1, FUN_000831-T1
OG0000094	LHA05_003182-T1, LHA05_004128-T1	FUN_002570-T1, FUN_005264-T1
OG0000095	LHA05_003254-T1, LHA05_003255-T1	FUN_004280-T1, FUN_004281-T1
OG0000096	LHA05_003491-T1, LHA05_004495-T1	FUN_001117-T1, FUN_004412-T1
OG0000097	LHA05_003517-T1	FUN_000438-T1, FUN_000511-T1, FUN_004977-T1
OG0000098	LHA05_003767-T1, LHA05_003785-T1	FUN_000671-T1, FUN_000672-T1
OG0000099	LHA05_003937-T1, LHA05_004346-T1	FUN_001725-T1, FUN_003450-T1
OG0000100	LHA05_004283-T1, LHA05_004596-T1	FUN_000731-T1, FUN_004148-T1
OG0000101	LHA05_004499-T1, LHA05_004500-T1	FUN_003325-T1, FUN_003326-T1
OG0000102	LHA05_004855-T1, LHA05_004938-T1	FUN_000984-T1, FUN_001263-T1
OG0000103	LHA05_005179-T1, LHA05_005180-T1	FUN_001597-T1, FUN_001598-T1
OG0000104	LHA05_000053-T1	FUN_002710-T1, FUN_004087-T1
OG0000105	LHA05_000059-T1	FUN_002702-T1, FUN_002703-T1
OG0000106	LHA05_000071-T1	FUN_003045-T1, FUN_004868-T1
OG0000107	LHA05_000104-T1, LHA05_001848-T1	FUN_001879-T1
OG0000108	LHA05_000111-T1	FUN_000007-T1, FUN_004641-T1
OG0000109	LHA05_000286-T1, LHA05_001964-T1	FUN_001445-T1
OG0000110	LHA05_000288-T1	FUN_001447-T1, FUN_001849-T1
OG0000111	LHA05_000322-T1	FUN_000025-T1, FUN_005247-T1
OG0000112	LHA05_000344-T1, LHA05_001778-T1	FUN_005285-T1
OG0000113	LHA05_000348-T1	FUN_000288-T1, FUN_000289-T1
OG0000114	LHA05_000387-T1	FUN_000584-T1, FUN_001375-T1
OG0000115	LHA05_000400-T1	FUN_001089-T1, FUN_003463-T1
OG0000116	LHA05_000407-T1	FUN_003455-T1, FUN_003456-T1
OG0000117	LHA05_000429-T1, LHA05_004129-T1	FUN_001612-T1
OG0000118	LHA05_000474-T1	FUN_000030-T1, FUN_000174-T1
OG0000119	LHA05_000478-T1	FUN_000179-T1, FUN_004490-T1
OG0000120	LHA05_000628-T1, LHA05_002744-T1	FUN_000095-T1
OG0000121	LHA05_000805-T1, LHA05_003506-T1	FUN_000339-T1
OG0000122	LHA05_000817-T1, LHA05_004085-T1	FUN_000324-T1
OG0000123	LHA05_000830-T1, LHA05_002991-T1	FUN_000660-T1
OG0000124	LHA05_000844-T1	FUN_000469-T1, FUN_000631-T1
OG0000125	LHA05_000856-T1	FUN_000057-T1, FUN_000456-T1
OG0000126	LHA05_000867-T1, LHA05_000874-T1	FUN_000442-T1
OG0000127	LHA05_000884-T1	FUN_000101-T1, FUN_000420-T1
OG0000128	LHA05_000898-T1, LHA05_002236-T1	FUN_001732-T1
OG0000129	LHA05_000915-T1	FUN_001751-T1, FUN_002208-T1
OG0000130	LHA05_000959-T1	FUN_003201-T1, FUN_003327-T1
OG0000131	LHA05_001022-T1	FUN_002351-T1, FUN_004131-T1
OG0000132	LHA05_001033-T1, LHA05_004057-T1	FUN_003364-T1
OG0000133	LHA05_001050-T1	FUN_002356-T1, FUN_002357-T1
OG0000134	LHA05_001130-T1	FUN_003605-T1, FUN_005067-T1
OG0000135	LHA05_001228-T1	FUN_003288-T1, FUN_005272-T1
OG0000136	LHA05_001248-T1	FUN_001494-T1, FUN_005528-T1
OG0000137	LHA05_001258-T1	FUN_002535-T1, FUN_004254-T1
OG0000138	LHA05_001264-T1, LHA05_004490-T1	FUN_004260-T1
OG0000139	LHA05_001276-T1	FUN_001631-T1, FUN_003610-T1
OG0000140	LHA05_001288-T1, LHA05_003411-T1	FUN_002971-T1
OG0000141	LHA05_001357-T1	FUN_004049-T1, FUN_004055-T1
OG0000142	LHA05_001513-T1, LHA05_001514-T1	FUN_000500-T1
OG0000143	LHA05_001597-T1	FUN_004761-T1, FUN_005368-T1
OG0000144	LHA05_001691-T1	FUN_000238-T1, FUN_004035-T1
OG0000145	LHA05_001713-T1	FUN_003575-T1, FUN_005017-T1
OG0000146	LHA05_001779-T1, LHA05_002606-T1	FUN_001287-T1
OG0000147	LHA05_001791-T1	FUN_001363-T1, FUN_003026-T1
OG0000148	LHA05_001801-T1, LHA05_003171-T1	FUN_003016-T1
OG0000149	LHA05_001891-T1	FUN_001330-T1, FUN_002234-T1
OG0000150	LHA05_001983-T1, LHA05_003615-T1	FUN_004508-T1
OG0000151	LHA05_002090-T1	FUN_005076-T1, FUN_005313-T1
OG0000152	LHA05_002094-T1	FUN_002777-T1, FUN_005495-T1
OG0000153	LHA05_002124-T1, LHA05_003744-T1	FUN_000274-T1
OG0000154	LHA05_002166-T1, LHA05_003578-T1	FUN_000225-T1
OG0000155	LHA05_002183-T1	FUN_000205-T1, FUN_002727-T1
OG0000156	LHA05_002191-T1, LHA05_004042-T1	FUN_005664-T1
OG0000157	LHA05_002192-T1, LHA05_004166-T1	FUN_002286-T1
OG0000158	LHA05_002232-T1, LHA05_003315-T1	FUN_002803-T1
OG0000159	LHA05_002241-T1	FUN_000284-T1, FUN_004362-T1
OG0000160	LHA05_002248-T1	FUN_005382-T1, FUN_005383-T1
OG0000161	LHA05_002523-T1	FUN_002149-T1, FUN_002150-T1
OG0000162	LHA05_002526-T1	FUN_002154-T1, FUN_002873-T1
OG0000163	LHA05_002592-T1, LHA05_003899-T1	FUN_003497-T1
OG0000164	LHA05_002670-T1, LHA05_004443-T1	FUN_002170-T1
OG0000165	LHA05_002672-T1, LHA05_004700-T1	FUN_004172-T1
OG0000166	LHA05_002779-T1	FUN_000032-T1, FUN_005623-T1
OG0000167	LHA05_002781-T1, LHA05_002855-T1	FUN_003666-T1
OG0000168	LHA05_002857-T1, LHA05_004290-T1	FUN_000738-T1
OG0000169	LHA05_002859-T1	FUN_000832-T1, FUN_003629-T1
OG0000170	LHA05_002927-T1	FUN_000132-T1, FUN_004885-T1
OG0000171	LHA05_003018-T1	FUN_000629-T1, FUN_000677-T1
OG0000172	LHA05_003071-T1, LHA05_004457-T1	FUN_000854-T1
OG0000173	LHA05_003104-T1	FUN_000620-T1, FUN_000816-T1
OG0000174	LHA05_003118-T1	FUN_001102-T1, FUN_002620-T1
OG0000175	LHA05_003227-T1, LHA05_004940-T1	FUN_001261-T1
OG0000176	LHA05_003247-T1	FUN_000695-T1, FUN_004444-T1
OG0000177	LHA05_003260-T1	FUN_001764-T1, FUN_004318-T1
OG0000178	LHA05_003261-T1	FUN_001784-T1, FUN_004319-T1
OG0000179	LHA05_003302-T1, LHA05_004877-T1	FUN_004682-T1
OG0000180	LHA05_003332-T1	FUN_001010-T1, FUN_001032-T1
OG0000181	LHA05_003381-T1	FUN_001762-T1, FUN_004492-T1
OG0000182	LHA05_003402-T1	FUN_003168-T1, FUN_004780-T1
OG0000183	LHA05_003612-T1, LHA05_004888-T1	FUN_002728-T1
OG0000184	LHA05_003756-T1	FUN_000689-T1, FUN_003194-T1
OG0000185	LHA05_003768-T1, LHA05_003784-T1	FUN_000670-T1
OG0000186	LHA05_003770-T1, LHA05_003782-T1	FUN_000667-T1
OG0000187	LHA05_003771-T1, LHA05_003781-T1	FUN_000665-T1
OG0000188	LHA05_003772-T1, LHA05_003780-T1	FUN_000664-T1
OG0000189	LHA05_003773-T1, LHA05_003779-T1	FUN_000663-T1
OG0000190	LHA05_003812-T1	FUN_003869-T1, FUN_003870-T1
OG0000191	LHA05_003828-T1, LHA05_005140-T1	FUN_003253-T1
OG0000192	LHA05_003846-T1	FUN_002948-T1, FUN_005458-T1
OG0000193	LHA05_003862-T1	FUN_002603-T1, FUN_002604-T1
OG0000194	LHA05_004024-T1	FUN_003607-T1, FUN_005044-T1
OG0000195	LHA05_004061-T1, LHA05_004141-T1	FUN_004298-T1
OG0000196	LHA05_004079-T1	FUN_002152-T1, FUN_002923-T1
OG0000197	LHA05_004097-T1	FUN_000164-T1, FUN_003271-T1
OG0000198	LHA05_004151-T1	FUN_002206-T1, FUN_004382-T1
OG0000199	LHA05_004205-T1	FUN_000048-T1, FUN_003618-T1
OG0000200	LHA05_004233-T1	FUN_000014-T1, FUN_001810-T1
OG0000201	LHA05_004389-T1	FUN_000022-T1, FUN_001668-T1
OG0000202	LHA05_004453-T1	FUN_004404-T1, FUN_004406-T1
OG0000203	LHA05_004477-T1	FUN_000121-T1, FUN_003406-T1
OG0000204	LHA05_004534-T1	FUN_002686-T1, FUN_004696-T1
OG0000205	LHA05_004561-T1	FUN_000653-T1, FUN_002443-T1
OG0000206	LHA05_004631-T1	FUN_002867-T1, FUN_002928-T1
OG0000207	LHA05_004640-T1, LHA05_004665-T1	FUN_004851-T1
OG0000208	LHA05_004641-T1, LHA05_004664-T1	FUN_004850-T1
OG0000209	LHA05_004642-T1, LHA05_004663-T1	FUN_004849-T1
OG0000210	LHA05_004643-T1, LHA05_004662-T1	FUN_004848-T1
OG0000211	LHA05_004644-T1, LHA05_004661-T1	FUN_004847-T1
OG0000212	LHA05_004645-T1, LHA05_004660-T1	FUN_004846-T1
OG0000213	LHA05_004646-T1, LHA05_004659-T1	FUN_004845-T1
OG0000214	LHA05_004648-T1, LHA05_004657-T1	FUN_005543-T1
OG0000215	LHA05_004649-T1, LHA05_004656-T1	FUN_004097-T1
OG0000216	LHA05_004650-T1, LHA05_004655-T1	FUN_004098-T1
OG0000217	LHA05_004651-T1, LHA05_004654-T1	FUN_004099-T1
OG0000218	LHA05_004652-T1, LHA05_004653-T1	FUN_004100-T1
OG0000219	LHA05_004733-T1	FUN_000455-T1, FUN_003702-T1
OG0000220	LHA05_004809-T1	FUN_002365-T1, FUN_002366-T1
OG0000221	LHA05_004819-T1	FUN_000441-T1, FUN_002376-T1
OG0000222	LHA05_004902-T1	FUN_002104-T1, FUN_002723-T1
OG0000223	LHA05_004977-T1	FUN_001679-T1, FUN_001695-T1
OG0000224	LHA05_004983-T1	FUN_001685-T1, FUN_002138-T1
OG0000225	LHA05_005112-T1	FUN_001172-T1, FUN_001211-T1
OG0000226		FUN_003492-T1, FUN_004300-T1, FUN_005367-T1
OG0000227		FUN_004084-T1, FUN_005605-T1, FUN_005618-T1
OG0000228	LHA05_000002-T1	FUN_004472-T1
OG0000229	LHA05_000003-T1	FUN_004473-T1
OG0000230	LHA05_000004-T1	FUN_004474-T1
OG0000231	LHA05_000005-T1	FUN_004475-T1
OG0000232	LHA05_000006-T1	FUN_004476-T1
OG0000233	LHA05_000007-T1	FUN_004607-T1
OG0000234	LHA05_000008-T1	FUN_004608-T1
OG0000235	LHA05_000009-T1	FUN_004609-T1
OG0000236	LHA05_000010-T1	FUN_004610-T1
OG0000237	LHA05_000011-T1	FUN_004611-T1
OG0000238	LHA05_000012-T1	FUN_004612-T1
OG0000239	LHA05_000013-T1	FUN_004613-T1
OG0000240	LHA05_000014-T1	FUN_004614-T1
OG0000241	LHA05_000015-T1	FUN_004615-T1
OG0000242	LHA05_000016-T1	FUN_003967-T1
OG0000243	LHA05_000017-T1	FUN_003966-T1
OG0000244	LHA05_000018-T1	FUN_003965-T1
OG0000245	LHA05_000019-T1	FUN_003964-T1
OG0000246	LHA05_000020-T1	FUN_003963-T1
OG0000247	LHA05_000022-T1	FUN_003962-T1
OG0000248	LHA05_000023-T1	FUN_003171-T1
OG0000249	LHA05_000024-T1	FUN_003172-T1
OG0000250	LHA05_000025-T1	FUN_003173-T1
OG0000251	LHA05_000026-T1	FUN_003174-T1
OG0000252	LHA05_000027-T1	FUN_003175-T1
OG0000253	LHA05_000028-T1	FUN_003176-T1
OG0000254	LHA05_000029-T1	FUN_003177-T1
OG0000255	LHA05_000032-T1	FUN_003181-T1
OG0000256	LHA05_000033-T1	FUN_003182-T1
OG0000257	LHA05_000034-T1	FUN_003183-T1
OG0000258	LHA05_000036-T1	FUN_004833-T1
OG0000259	LHA05_000037-T1	FUN_004834-T1
OG0000260	LHA05_000040-T1	FUN_004839-T1
OG0000261	LHA05_000041-T1	FUN_004400-T1
OG0000262	LHA05_000042-T1	FUN_004399-T1
OG0000263	LHA05_000043-T1	FUN_004398-T1
OG0000264	LHA05_000044-T1	FUN_004397-T1
OG0000265	LHA05_000045-T1	FUN_005014-T1
OG0000266	LHA05_000046-T1	FUN_005013-T1
OG0000267	LHA05_000047-T1	FUN_005012-T1
OG0000268	LHA05_000050-T1	FUN_002713-T1
OG0000269	LHA05_000051-T1	FUN_002712-T1
OG0000270	LHA05_000052-T1	FUN_002711-T1
OG0000271	LHA05_000054-T1	FUN_002709-T1
OG0000272	LHA05_000056-T1	FUN_002706-T1
OG0000273	LHA05_000057-T1	FUN_002705-T1
OG0000274	LHA05_000058-T1	FUN_002704-T1
OG0000275	LHA05_000061-T1	FUN_002701-T1
OG0000276	LHA05_000062-T1	FUN_002700-T1
OG0000277	LHA05_000063-T1	FUN_002699-T1
OG0000278	LHA05_000064-T1	FUN_002698-T1
OG0000279	LHA05_000065-T1	FUN_002697-T1
OG0000280	LHA05_000066-T1	FUN_005569-T1
OG0000281	LHA05_000067-T1	FUN_005568-T1
OG0000282	LHA05_000069-T1	FUN_004870-T1
OG0000283	LHA05_000070-T1	FUN_004869-T1
OG0000284	LHA05_000072-T1	FUN_004867-T1
OG0000285	LHA05_000073-T1	FUN_004866-T1
OG0000286	LHA05_000074-T1	FUN_004865-T1
OG0000287	LHA05_000075-T1	FUN_004108-T1
OG0000288	LHA05_000076-T1	FUN_004110-T1
OG0000289	LHA05_000077-T1	FUN_004111-T1
OG0000290	LHA05_000078-T1	FUN_004112-T1
OG0000291	LHA05_000079-T1	FUN_004113-T1
OG0000292	LHA05_000080-T1	FUN_004114-T1
OG0000293	LHA05_000081-T1	FUN_005431-T1
OG0000294	LHA05_000082-T1	FUN_005432-T1
OG0000295	LHA05_000083-T1	FUN_004478-T1
OG0000296	LHA05_000085-T1	FUN_004479-T1
OG0000297	LHA05_000086-T1	FUN_004480-T1
OG0000298	LHA05_000087-T1	FUN_003046-T1
OG0000299	LHA05_000088-T1	FUN_003044-T1
OG0000300	LHA05_000089-T1	FUN_003043-T1
OG0000301	LHA05_000090-T1	FUN_002750-T1
OG0000302	LHA05_000091-T1	FUN_002749-T1
OG0000303	LHA05_000092-T1	FUN_002748-T1
OG0000304	LHA05_000093-T1	FUN_002747-T1
OG0000305	LHA05_000095-T1	FUN_002745-T1
OG0000306	LHA05_000096-T1	FUN_002744-T1
OG0000307	LHA05_000097-T1	FUN_002743-T1
OG0000308	LHA05_000098-T1	FUN_002742-T1
OG0000309	LHA05_000099-T1	FUN_002741-T1
OG0000310	LHA05_000100-T1	FUN_002740-T1
OG0000311	LHA05_000101-T1	FUN_002739-T1
OG0000312	LHA05_000102-T1	FUN_002738-T1
OG0000313	LHA05_000106-T1	FUN_002736-T1
OG0000314	LHA05_000107-T1	FUN_002735-T1
OG0000315	LHA05_000108-T1	FUN_004644-T1
OG0000316	LHA05_000109-T1	FUN_004643-T1
OG0000317	LHA05_000110-T1	FUN_004642-T1
OG0000318	LHA05_000112-T1	FUN_004640-T1
OG0000319	LHA05_000114-T1	FUN_004705-T1
OG0000320	LHA05_000115-T1	FUN_004706-T1
OG0000321	LHA05_000116-T1	FUN_004707-T1
OG0000322	LHA05_000117-T1	FUN_004708-T1
OG0000323	LHA05_000118-T1	FUN_004709-T1
OG0000324	LHA05_000120-T1	FUN_004711-T1
OG0000325	LHA05_000122-T1	FUN_005033-T1
OG0000326	LHA05_000124-T1	FUN_005036-T1
OG0000327	LHA05_000125-T1	FUN_005037-T1
OG0000328	LHA05_000126-T1	FUN_003567-T1
OG0000329	LHA05_000128-T1	FUN_003565-T1
OG0000330	LHA05_000129-T1	FUN_003564-T1
OG0000331	LHA05_000130-T1	FUN_003563-T1
OG0000332	LHA05_000132-T1	FUN_003561-T1
OG0000333	LHA05_000133-T1	FUN_003560-T1
OG0000334	LHA05_000134-T1	FUN_003559-T1
OG0000335	LHA05_000135-T1	FUN_004748-T1
OG0000336	LHA05_000136-T1	FUN_004749-T1
OG0000337	LHA05_000137-T1	FUN_004750-T1
OG0000338	LHA05_000138-T1	FUN_004751-T1
OG0000339	LHA05_000139-T1	FUN_004752-T1
OG0000340	LHA05_000140-T1	FUN_004753-T1
OG0000341	LHA05_000141-T1	FUN_005658-T1
OG0000342	LHA05_000142-T1	FUN_005483-T1
OG0000343	LHA05_000143-T1	FUN_005484-T1
OG0000344	LHA05_000144-T1	FUN_005617-T1
OG0000345	LHA05_000145-T1	FUN_005437-T1
OG0000346	LHA05_000146-T1	FUN_005641-T1
OG0000347	LHA05_000147-T1	FUN_004769-T1
OG0000348	LHA05_000148-T1	FUN_004768-T1
OG0000349	LHA05_000149-T1	FUN_004767-T1
OG0000350	LHA05_000150-T1	FUN_004766-T1
OG0000351	LHA05_000151-T1	FUN_004765-T1
OG0000352	LHA05_000152-T1	FUN_004764-T1
OG0000353	LHA05_000153-T1	FUN_003094-T1
OG0000354	LHA05_000154-T1	FUN_003095-T1
OG0000355	LHA05_000155-T1	FUN_003096-T1
OG0000356	LHA05_000156-T1	FUN_003097-T1
OG0000357	LHA05_000157-T1	FUN_003099-T1
OG0000358	LHA05_000158-T1	FUN_003100-T1
OG0000359	LHA05_000159-T1	FUN_003101-T1
OG0000360	LHA05_000161-T1	FUN_003103-T1
OG0000361	LHA05_000162-T1	FUN_003104-T1
OG0000362	LHA05_000163-T1	FUN_003105-T1
OG0000363	LHA05_000164-T1	FUN_002586-T1
OG0000364	LHA05_000165-T1	FUN_002587-T1
OG0000365	LHA05_000166-T1	FUN_002588-T1
OG0000366	LHA05_000167-T1	FUN_002589-T1
OG0000367	LHA05_000168-T1	FUN_002590-T1
OG0000368	LHA05_000169-T1	FUN_003109-T1
OG0000369	LHA05_000170-T1	FUN_003108-T1
OG0000370	LHA05_000171-T1	FUN_003107-T1
OG0000371	LHA05_000172-T1	FUN_003106-T1
OG0000372	LHA05_000173-T1	FUN_002585-T1
OG0000373	LHA05_000174-T1	FUN_002584-T1
OG0000374	LHA05_000175-T1	FUN_002583-T1
OG0000375	LHA05_000176-T1	FUN_002582-T1
OG0000376	LHA05_000177-T1	FUN_002581-T1
OG0000377	LHA05_000179-T1	FUN_002579-T1
OG0000378	LHA05_000180-T1	FUN_002578-T1
OG0000379	LHA05_000181-T1	FUN_002577-T1
OG0000380	LHA05_000182-T1	FUN_002576-T1
OG0000381	LHA05_000183-T1	FUN_002575-T1
OG0000382	LHA05_000184-T1	FUN_002574-T1
OG0000383	LHA05_000185-T1	FUN_004605-T1
OG0000384	LHA05_000186-T1	FUN_004604-T1
OG0000385	LHA05_000187-T1	FUN_004603-T1
OG0000386	LHA05_000188-T1	FUN_004602-T1
OG0000387	LHA05_000189-T1	FUN_004601-T1
OG0000388	LHA05_000190-T1	FUN_004600-T1
OG0000389	LHA05_000191-T1	FUN_004599-T1
OG0000390	LHA05_000192-T1	FUN_004598-T1
OG0000391	LHA05_000193-T1	FUN_004597-T1
OG0000392	LHA05_000194-T1	FUN_004596-T1
OG0000393	LHA05_000195-T1	FUN_004667-T1
OG0000394	LHA05_000196-T1	FUN_004666-T1
OG0000395	LHA05_000197-T1	FUN_004665-T1
OG0000396	LHA05_000198-T1	FUN_004664-T1
OG0000397	LHA05_000199-T1	FUN_004663-T1
OG0000398	LHA05_000200-T1	FUN_005103-T1
OG0000399	LHA05_000201-T1	FUN_005104-T1
OG0000400	LHA05_000202-T1	FUN_004193-T1
OG0000401	LHA05_000203-T1	FUN_001165-T1
OG0000402	LHA05_000204-T1	FUN_001164-T1
OG0000403	LHA05_000205-T1	FUN_001163-T1
OG0000404	LHA05_000206-T1	FUN_001162-T1
OG0000405	LHA05_000207-T1	FUN_001161-T1
OG0000406	LHA05_000208-T1	FUN_001160-T1
OG0000407	LHA05_000209-T1	FUN_001159-T1
OG0000408	LHA05_000210-T1	FUN_001158-T1
OG0000409	LHA05_000211-T1	FUN_001157-T1
OG0000410	LHA05_000212-T1	FUN_001156-T1
OG0000411	LHA05_000214-T1	FUN_001154-T1
OG0000412	LHA05_000215-T1	FUN_001153-T1
OG0000413	LHA05_000217-T1	FUN_001152-T1
OG0000414	LHA05_000218-T1	FUN_001151-T1
OG0000415	LHA05_000219-T1	FUN_001149-T1
OG0000416	LHA05_000220-T1	FUN_001148-T1
OG0000417	LHA05_000222-T1	FUN_001146-T1
OG0000418	LHA05_000223-T1	FUN_001145-T1
OG0000419	LHA05_000224-T1	FUN_001144-T1
OG0000420	LHA05_000225-T1	FUN_001142-T1
OG0000421	LHA05_000226-T1	FUN_001141-T1
OG0000422	LHA05_000227-T1	FUN_001140-T1
OG0000423	LHA05_000228-T1	FUN_001139-T1
OG0000424	LHA05_000229-T1	FUN_001138-T1
OG0000425	LHA05_000230-T1	FUN_001137-T1
OG0000426	LHA05_000231-T1	FUN_001136-T1
OG0000427	LHA05_000232-T1	FUN_001135-T1
OG0000428	LHA05_000233-T1	FUN_001134-T1
OG0000429	LHA05_000234-T1	FUN_001133-T1
OG0000430	LHA05_000235-T1	FUN_001132-T1
OG0000431	LHA05_000236-T1	FUN_003949-T1
OG0000432	LHA05_000237-T1	FUN_003950-T1
OG0000433	LHA05_000238-T1	FUN_003951-T1
OG0000434	LHA05_000239-T1	FUN_003952-T1
OG0000435	LHA05_000240-T1	FUN_003953-T1
OG0000436	LHA05_000241-T1	FUN_003954-T1
OG0000437	LHA05_000242-T1	FUN_003955-T1
OG0000438	LHA05_000243-T1	FUN_003956-T1
OG0000439	LHA05_000244-T1	FUN_003957-T1
OG0000440	LHA05_000245-T1	FUN_003958-T1
OG0000441	LHA05_000246-T1	FUN_003959-T1
OG0000442	LHA05_000247-T1	FUN_003960-T1
OG0000443	LHA05_000248-T1	FUN_003961-T1
OG0000444	LHA05_000249-T1	FUN_002146-T1
OG0000445	LHA05_000250-T1	FUN_002145-T1
OG0000446	LHA05_000251-T1	FUN_002144-T1
OG0000447	LHA05_000252-T1	FUN_002143-T1
OG0000448	LHA05_000253-T1	FUN_002142-T1
OG0000449	LHA05_000254-T1	FUN_002141-T1
OG0000450	LHA05_000255-T1	FUN_002140-T1
OG0000451	LHA05_000256-T1	FUN_002139-T1
OG0000452	LHA05_000257-T1	FUN_002137-T1
OG0000453	LHA05_000260-T1	FUN_002134-T1
OG0000454	LHA05_000261-T1	FUN_002133-T1
OG0000455	LHA05_000262-T1	FUN_002132-T1
OG0000456	LHA05_000263-T1	FUN_002131-T1
OG0000457	LHA05_000264-T1	FUN_002130-T1
OG0000458	LHA05_000265-T1	FUN_002129-T1
OG0000459	LHA05_000266-T1	FUN_002128-T1
OG0000460	LHA05_000267-T1	FUN_002127-T1
OG0000461	LHA05_000268-T1	FUN_002126-T1
OG0000462	LHA05_000270-T1	FUN_002124-T1
OG0000463	LHA05_000271-T1	FUN_002122-T1
OG0000464	LHA05_000272-T1	FUN_002121-T1
OG0000465	LHA05_000274-T1	FUN_004369-T1
OG0000466	LHA05_000275-T1	FUN_004370-T1
OG0000467	LHA05_000276-T1	FUN_004371-T1
OG0000468	LHA05_000277-T1	FUN_004372-T1
OG0000469	LHA05_000278-T1	FUN_004373-T1
OG0000470	LHA05_000279-T1	FUN_004374-T1
OG0000471	LHA05_000280-T1	FUN_004375-T1
OG0000472	LHA05_000281-T1	FUN_004376-T1
OG0000473	LHA05_000282-T1	FUN_004378-T1
OG0000474	LHA05_000283-T1	FUN_001442-T1
OG0000475	LHA05_000284-T1	FUN_001443-T1
OG0000476	LHA05_000285-T1	FUN_001444-T1
OG0000477	LHA05_000287-T1	FUN_001446-T1
OG0000478	LHA05_000289-T1	FUN_001448-T1
OG0000479	LHA05_000290-T1	FUN_001449-T1
OG0000480	LHA05_000291-T1	FUN_001450-T1
OG0000481	LHA05_000292-T1	FUN_001451-T1
OG0000482	LHA05_000293-T1	FUN_001452-T1
OG0000483	LHA05_000294-T1	FUN_001454-T1
OG0000484	LHA05_000295-T1	FUN_001455-T1
OG0000485	LHA05_000296-T1	FUN_001456-T1
OG0000486	LHA05_000297-T1	FUN_001457-T1
OG0000487	LHA05_000299-T1	FUN_001459-T1
OG0000488	LHA05_000300-T1	FUN_001460-T1
OG0000489	LHA05_000301-T1	FUN_001461-T1
OG0000490	LHA05_000302-T1	FUN_001462-T1
OG0000491	LHA05_000303-T1	FUN_001463-T1
OG0000492	LHA05_000304-T1	FUN_001465-T1
OG0000493	LHA05_000305-T1	FUN_001466-T1
OG0000494	LHA05_000306-T1	FUN_001468-T1
OG0000495	LHA05_000307-T1	FUN_001469-T1
OG0000496	LHA05_000308-T1	FUN_004778-T1
OG0000497	LHA05_000309-T1	FUN_004777-T1
OG0000498	LHA05_000310-T1	FUN_004776-T1
OG0000499	LHA05_000311-T1	FUN_004774-T1
OG0000500	LHA05_000312-T1	FUN_004773-T1
OG0000501	LHA05_000313-T1	FUN_004772-T1
OG0000502	LHA05_000314-T1	FUN_004771-T1
OG0000503	LHA05_000315-T1	FUN_004770-T1
OG0000504	LHA05_000316-T1	FUN_005442-T1
OG0000505	LHA05_000317-T1	FUN_005443-T1
OG0000506	LHA05_000318-T1	FUN_005444-T1
OG0000507	LHA05_000319-T1	FUN_005244-T1
OG0000508	LHA05_000320-T1	FUN_005245-T1
OG0000509	LHA05_000321-T1	FUN_005246-T1
OG0000510	LHA05_000323-T1	FUN_005248-T1
OG0000511	LHA05_000324-T1	FUN_005179-T1
OG0000512	LHA05_000325-T1	FUN_005178-T1
OG0000513	LHA05_000326-T1	FUN_005177-T1
OG0000514	LHA05_000327-T1	FUN_005563-T1
OG0000515	LHA05_000329-T1	FUN_005657-T1
OG0000516	LHA05_000330-T1	FUN_003452-T1
OG0000517	LHA05_000331-T1	FUN_000311-T1
OG0000518	LHA05_000332-T1	FUN_000310-T1
OG0000519	LHA05_000333-T1	FUN_000309-T1
OG0000520	LHA05_000334-T1	FUN_000308-T1
OG0000521	LHA05_000335-T1	FUN_000307-T1
OG0000522	LHA05_000336-T1	FUN_000306-T1
OG0000523	LHA05_000337-T1	FUN_000305-T1
OG0000524	LHA05_000338-T1	FUN_000304-T1
OG0000525	LHA05_000340-T1	FUN_000300-T1
OG0000526	LHA05_000341-T1	FUN_000299-T1
OG0000527	LHA05_000342-T1	FUN_000298-T1
OG0000528	LHA05_000343-T1	FUN_000297-T1
OG0000529	LHA05_000345-T1	FUN_000293-T1
OG0000530	LHA05_000346-T1	FUN_000292-T1
OG0000531	LHA05_000347-T1	FUN_000291-T1
OG0000532	LHA05_000349-T1	FUN_000287-T1
OG0000533	LHA05_000350-T1	FUN_000286-T1
OG0000534	LHA05_000354-T1	FUN_000858-T1
OG0000535	LHA05_000355-T1	FUN_000859-T1
OG0000536	LHA05_000356-T1	FUN_000860-T1
OG0000537	LHA05_000357-T1	FUN_000861-T1
OG0000538	LHA05_000358-T1	FUN_000863-T1
OG0000539	LHA05_000359-T1	FUN_000864-T1
OG0000540	LHA05_000360-T1	FUN_000865-T1
OG0000541	LHA05_000361-T1	FUN_000866-T1
OG0000542	LHA05_000362-T1	FUN_000867-T1
OG0000543	LHA05_000363-T1	FUN_000868-T1
OG0000544	LHA05_000364-T1	FUN_000869-T1
OG0000545	LHA05_000365-T1	FUN_000870-T1
OG0000546	LHA05_000366-T1	FUN_000871-T1
OG0000547	LHA05_000367-T1	FUN_000872-T1
OG0000548	LHA05_000368-T1	FUN_000875-T1
OG0000549	LHA05_000369-T1	FUN_000876-T1
OG0000550	LHA05_000370-T1	FUN_000877-T1
OG0000551	LHA05_000371-T1	FUN_000879-T1
OG0000552	LHA05_000372-T1	FUN_000880-T1
OG0000553	LHA05_000376-T1	FUN_000884-T1
OG0000554	LHA05_000378-T1	FUN_000573-T1
OG0000555	LHA05_000381-T1	FUN_000575-T1
OG0000556	LHA05_000382-T1	FUN_000576-T1
OG0000557	LHA05_000383-T1	FUN_000578-T1
OG0000558	LHA05_000384-T1	FUN_000579-T1
OG0000559	LHA05_000386-T1	FUN_000583-T1
OG0000560	LHA05_000389-T1	FUN_000586-T1
OG0000561	LHA05_000390-T1	FUN_000587-T1
OG0000562	LHA05_000391-T1	FUN_000588-T1
OG0000563	LHA05_000392-T1	FUN_000590-T1
OG0000564	LHA05_000393-T1	FUN_000591-T1
OG0000565	LHA05_000394-T1	FUN_000592-T1
OG0000566	LHA05_000395-T1	FUN_000594-T1
OG0000567	LHA05_000396-T1	FUN_000596-T1
OG0000568	LHA05_000397-T1	FUN_005651-T1
OG0000569	LHA05_000398-T1	FUN_005355-T1
OG0000570	LHA05_000399-T1	FUN_005354-T1
OG0000571	LHA05_000401-T1	FUN_003462-T1
OG0000572	LHA05_000402-T1	FUN_003461-T1
OG0000573	LHA05_000403-T1	FUN_003460-T1
OG0000574	LHA05_000404-T1	FUN_003459-T1
OG0000575	LHA05_000405-T1	FUN_003458-T1
OG0000576	LHA05_000406-T1	FUN_003457-T1
OG0000577	LHA05_000408-T1	FUN_003454-T1
OG0000578	LHA05_000409-T1	FUN_005579-T1
OG0000579	LHA05_000410-T1	FUN_001634-T1
OG0000580	LHA05_000411-T1	FUN_001633-T1
OG0000581	LHA05_000412-T1	FUN_001632-T1
OG0000582	LHA05_000413-T1	FUN_001629-T1
OG0000583	LHA05_000414-T1	FUN_001628-T1
OG0000584	LHA05_000415-T1	FUN_001627-T1
OG0000585	LHA05_000417-T1	FUN_001625-T1
OG0000586	LHA05_000418-T1	FUN_001624-T1
OG0000587	LHA05_000419-T1	FUN_001623-T1
OG0000588	LHA05_000420-T1	FUN_001622-T1
OG0000589	LHA05_000421-T1	FUN_001621-T1
OG0000590	LHA05_000422-T1	FUN_001620-T1
OG0000591	LHA05_000423-T1	FUN_001619-T1
OG0000592	LHA05_000425-T1	FUN_001616-T1
OG0000593	LHA05_000426-T1	FUN_001615-T1
OG0000594	LHA05_000427-T1	FUN_001614-T1
OG0000595	LHA05_000428-T1	FUN_001613-T1
OG0000596	LHA05_000430-T1	FUN_000126-T1
OG0000597	LHA05_000431-T1	FUN_000127-T1
OG0000598	LHA05_000432-T1	FUN_000128-T1
OG0000599	LHA05_000433-T1	FUN_000129-T1
OG0000600	LHA05_000435-T1	FUN_000130-T1
OG0000601	LHA05_000436-T1	FUN_000131-T1
OG0000602	LHA05_000437-T1	FUN_000133-T1
OG0000603	LHA05_000438-T1	FUN_000134-T1
OG0000604	LHA05_000439-T1	FUN_000135-T1
OG0000605	LHA05_000440-T1	FUN_000137-T1
OG0000606	LHA05_000441-T1	FUN_000138-T1
OG0000607	LHA05_000442-T1	FUN_000139-T1
OG0000608	LHA05_000443-T1	FUN_000140-T1
OG0000609	LHA05_000444-T1	FUN_000141-T1
OG0000610	LHA05_000445-T1	FUN_000142-T1
OG0000611	LHA05_000446-T1	FUN_000144-T1
OG0000612	LHA05_000447-T1	FUN_000145-T1
OG0000613	LHA05_000449-T1	FUN_000147-T1
OG0000614	LHA05_000450-T1	FUN_000148-T1
OG0000615	LHA05_000451-T1	FUN_000149-T1
OG0000616	LHA05_000452-T1	FUN_000150-T1
OG0000617	LHA05_000453-T1	FUN_000151-T1
OG0000618	LHA05_000454-T1	FUN_000152-T1
OG0000619	LHA05_000455-T1	FUN_000153-T1
OG0000620	LHA05_000456-T1	FUN_000154-T1
OG0000621	LHA05_000458-T1	FUN_000156-T1
OG0000622	LHA05_000459-T1	FUN_000158-T1
OG0000623	LHA05_000460-T1	FUN_000159-T1
OG0000624	LHA05_000461-T1	FUN_000160-T1
OG0000625	LHA05_000462-T1	FUN_000161-T1
OG0000626	LHA05_000463-T1	FUN_000162-T1
OG0000627	LHA05_000464-T1	FUN_000163-T1
OG0000628	LHA05_000466-T1	FUN_000166-T1
OG0000629	LHA05_000467-T1	FUN_000167-T1
OG0000630	LHA05_000468-T1	FUN_000168-T1
OG0000631	LHA05_000469-T1	FUN_000169-T1
OG0000632	LHA05_000470-T1	FUN_000170-T1
OG0000633	LHA05_000471-T1	FUN_000171-T1
OG0000634	LHA05_000472-T1	FUN_000172-T1
OG0000635	LHA05_000473-T1	FUN_000173-T1
OG0000636	LHA05_000475-T1	FUN_000175-T1
OG0000637	LHA05_000476-T1	FUN_000176-T1
OG0000638	LHA05_000479-T1	FUN_000180-T1
OG0000639	LHA05_000480-T1	FUN_000181-T1
OG0000640	LHA05_000481-T1	FUN_000182-T1
OG0000641	LHA05_000482-T1	FUN_000183-T1
OG0000642	LHA05_000483-T1	FUN_000184-T1
OG0000643	LHA05_000484-T1	FUN_000185-T1
OG0000644	LHA05_000485-T1	FUN_000186-T1
OG0000645	LHA05_000486-T1	FUN_000188-T1
OG0000646	LHA05_000487-T1	FUN_000189-T1
OG0000647	LHA05_000488-T1	FUN_000190-T1
OG0000648	LHA05_000489-T1	FUN_000191-T1
OG0000649	LHA05_000490-T1	FUN_000192-T1
OG0000650	LHA05_000491-T1	FUN_000193-T1
OG0000651	LHA05_000492-T1	FUN_000194-T1
OG0000652	LHA05_000494-T1	FUN_000196-T1
OG0000653	LHA05_000495-T1	FUN_002266-T1
OG0000654	LHA05_000496-T1	FUN_002265-T1
OG0000655	LHA05_000497-T1	FUN_002264-T1
OG0000656	LHA05_000498-T1	FUN_002263-T1
OG0000657	LHA05_000499-T1	FUN_002262-T1
OG0000658	LHA05_000500-T1	FUN_002261-T1
OG0000659	LHA05_000501-T1	FUN_002260-T1
OG0000660	LHA05_000502-T1	FUN_002259-T1
OG0000661	LHA05_000503-T1	FUN_002258-T1
OG0000662	LHA05_000504-T1	FUN_002257-T1
OG0000663	LHA05_000506-T1	FUN_002255-T1
OG0000664	LHA05_000507-T1	FUN_002254-T1
OG0000665	LHA05_000508-T1	FUN_002253-T1
OG0000666	LHA05_000509-T1	FUN_002252-T1
OG0000667	LHA05_000510-T1	FUN_002251-T1
OG0000668	LHA05_000511-T1	FUN_002250-T1
OG0000669	LHA05_000512-T1	FUN_002249-T1
OG0000670	LHA05_000513-T1	FUN_002248-T1
OG0000671	LHA05_000515-T1	FUN_002246-T1
OG0000672	LHA05_000516-T1	FUN_002245-T1
OG0000673	LHA05_000517-T1	FUN_002244-T1
OG0000674	LHA05_000519-T1	FUN_002243-T1
OG0000675	LHA05_000520-T1	FUN_002242-T1
OG0000676	LHA05_000522-T1	FUN_002240-T1
OG0000677	LHA05_000523-T1	FUN_002239-T1
OG0000678	LHA05_000524-T1	FUN_003840-T1
OG0000679	LHA05_000525-T1	FUN_003839-T1
OG0000680	LHA05_000526-T1	FUN_003838-T1
OG0000681	LHA05_000527-T1	FUN_003837-T1
OG0000682	LHA05_000528-T1	FUN_003836-T1
OG0000683	LHA05_000529-T1	FUN_003835-T1
OG0000684	LHA05_000530-T1	FUN_003834-T1
OG0000685	LHA05_000531-T1	FUN_003833-T1
OG0000686	LHA05_000532-T1	FUN_003832-T1
OG0000687	LHA05_000533-T1	FUN_003831-T1
OG0000688	LHA05_000534-T1	FUN_003830-T1
OG0000689	LHA05_000535-T1	FUN_003829-T1
OG0000690	LHA05_000536-T1	FUN_003828-T1
OG0000691	LHA05_000537-T1	FUN_005467-T1
OG0000692	LHA05_000538-T1	FUN_005650-T1
OG0000693	LHA05_000539-T1	FUN_005649-T1
OG0000694	LHA05_000540-T1	FUN_005082-T1
OG0000695	LHA05_000541-T1	FUN_005081-T1
OG0000696	LHA05_000542-T1	FUN_005080-T1
OG0000697	LHA05_000543-T1	FUN_005079-T1
OG0000698	LHA05_000544-T1	FUN_005078-T1
OG0000699	LHA05_000545-T1	FUN_005077-T1
OG0000700	LHA05_000546-T1	FUN_005636-T1
OG0000701	LHA05_000547-T1	FUN_005635-T1
OG0000702	LHA05_000548-T1	FUN_002294-T1
OG0000703	LHA05_000549-T1	FUN_002295-T1
OG0000704	LHA05_000550-T1	FUN_002296-T1
OG0000705	LHA05_000551-T1	FUN_002297-T1
OG0000706	LHA05_000552-T1	FUN_002298-T1
OG0000707	LHA05_000556-T1	FUN_002302-T1
OG0000708	LHA05_000557-T1	FUN_002303-T1
OG0000709	LHA05_000558-T1	FUN_002304-T1
OG0000710	LHA05_000559-T1	FUN_002305-T1
OG0000711	LHA05_000560-T1	FUN_002306-T1
OG0000712	LHA05_000561-T1	FUN_002307-T1
OG0000713	LHA05_000562-T1	FUN_002308-T1
OG0000714	LHA05_000563-T1	FUN_002309-T1
OG0000715	LHA05_000564-T1	FUN_002310-T1
OG0000716	LHA05_000565-T1	FUN_002311-T1
OG0000717	LHA05_000566-T1	FUN_002312-T1
OG0000718	LHA05_000567-T1	FUN_002313-T1
OG0000719	LHA05_000568-T1	FUN_002314-T1
OG0000720	LHA05_000569-T1	FUN_002315-T1
OG0000721	LHA05_000570-T1	FUN_002316-T1
OG0000722	LHA05_000571-T1	FUN_002317-T1
OG0000723	LHA05_000572-T1	FUN_002318-T1
OG0000724	LHA05_000573-T1	FUN_005415-T1
OG0000725	LHA05_000574-T1	FUN_005416-T1
OG0000726	LHA05_000575-T1	FUN_005417-T1
OG0000727	LHA05_000576-T1	FUN_005418-T1
OG0000728	LHA05_000577-T1	FUN_005465-T1
OG0000729	LHA05_000579-T1	FUN_005463-T1
OG0000730	LHA05_000580-T1	FUN_005291-T1
OG0000731	LHA05_000582-T1	FUN_005293-T1
OG0000732	LHA05_000583-T1	FUN_005294-T1
OG0000733	LHA05_000584-T1	FUN_005295-T1
OG0000734	LHA05_000585-T1	FUN_003982-T1
OG0000735	LHA05_000586-T1	FUN_003983-T1
OG0000736	LHA05_000587-T1	FUN_003984-T1
OG0000737	LHA05_000588-T1	FUN_003985-T1
OG0000738	LHA05_000589-T1	FUN_003986-T1
OG0000739	LHA05_000590-T1	FUN_003987-T1
OG0000740	LHA05_000591-T1	FUN_003988-T1
OG0000741	LHA05_000593-T1	FUN_003990-T1
OG0000742	LHA05_000595-T1	FUN_003476-T1
OG0000743	LHA05_000596-T1	FUN_003477-T1
OG0000744	LHA05_000597-T1	FUN_003478-T1
OG0000745	LHA05_000598-T1	FUN_003479-T1
OG0000746	LHA05_000599-T1	FUN_003480-T1
OG0000747	LHA05_000600-T1	FUN_003481-T1
OG0000748	LHA05_000601-T1	FUN_003482-T1
OG0000749	LHA05_000602-T1	FUN_003483-T1
OG0000750	LHA05_000603-T1	FUN_003484-T1
OG0000751	LHA05_000606-T1	FUN_004925-T1
OG0000752	LHA05_000607-T1	FUN_004924-T1
OG0000753	LHA05_000608-T1	FUN_004923-T1
OG0000754	LHA05_000609-T1	FUN_005198-T1
OG0000755	LHA05_000610-T1	FUN_005199-T1
OG0000756	LHA05_000611-T1	FUN_004183-T1
OG0000757	LHA05_000612-T1	FUN_004182-T1
OG0000758	LHA05_000613-T1	FUN_004181-T1
OG0000759	LHA05_000614-T1	FUN_004180-T1
OG0000760	LHA05_000615-T1	FUN_004179-T1
OG0000761	LHA05_000616-T1	FUN_004178-T1
OG0000762	LHA05_000617-T1	FUN_004177-T1
OG0000763	LHA05_000618-T1	FUN_004691-T1
OG0000764	LHA05_000619-T1	FUN_004690-T1
OG0000765	LHA05_000622-T1	FUN_004687-T1
OG0000766	LHA05_000623-T1	FUN_004686-T1
OG0000767	LHA05_000624-T1	FUN_004685-T1
OG0000768	LHA05_000625-T1	FUN_005595-T1
OG0000769	LHA05_000626-T1	FUN_005594-T1
OG0000770	LHA05_000629-T1	FUN_004143-T1
OG0000771	LHA05_000630-T1	FUN_004142-T1
OG0000772	LHA05_000631-T1	FUN_004141-T1
OG0000773	LHA05_000632-T1	FUN_004140-T1
OG0000774	LHA05_000633-T1	FUN_004139-T1
OG0000775	LHA05_000634-T1	FUN_004138-T1
OG0000776	LHA05_000635-T1	FUN_004137-T1
OG0000777	LHA05_000636-T1	FUN_004136-T1
OG0000778	LHA05_000637-T1	FUN_005309-T1
OG0000779	LHA05_000638-T1	FUN_005310-T1
OG0000780	LHA05_000639-T1	FUN_003330-T1
OG0000781	LHA05_000640-T1	FUN_003331-T1
OG0000782	LHA05_000641-T1	FUN_003332-T1
OG0000783	LHA05_000642-T1	FUN_003333-T1
OG0000784	LHA05_000643-T1	FUN_003334-T1
OG0000785	LHA05_000644-T1	FUN_003335-T1
OG0000786	LHA05_000645-T1	FUN_003336-T1
OG0000787	LHA05_000646-T1	FUN_003337-T1
OG0000788	LHA05_000647-T1	FUN_003338-T1
OG0000789	LHA05_000648-T1	FUN_003339-T1
OG0000790	LHA05_000649-T1	FUN_003340-T1
OG0000791	LHA05_000650-T1	FUN_005136-T1
OG0000792	LHA05_000651-T1	FUN_005135-T1
OG0000793	LHA05_000652-T1	FUN_005570-T1
OG0000794	LHA05_000653-T1	FUN_004227-T1
OG0000795	LHA05_000654-T1	FUN_004226-T1
OG0000796	LHA05_000655-T1	FUN_004225-T1
OG0000797	LHA05_000656-T1	FUN_004223-T1
OG0000798	LHA05_000657-T1	FUN_004447-T1
OG0000799	LHA05_000658-T1	FUN_004448-T1
OG0000800	LHA05_000659-T1	FUN_004896-T1
OG0000801	LHA05_000660-T1	FUN_003855-T1
OG0000802	LHA05_000661-T1	FUN_003856-T1
OG0000803	LHA05_000662-T1	FUN_003857-T1
OG0000804	LHA05_000663-T1	FUN_003858-T1
OG0000805	LHA05_000664-T1	FUN_003859-T1
OG0000806	LHA05_000665-T1	FUN_003860-T1
OG0000807	LHA05_000666-T1	FUN_003861-T1
OG0000808	LHA05_000667-T1	FUN_003862-T1
OG0000809	LHA05_000668-T1	FUN_003863-T1
OG0000810	LHA05_000669-T1	FUN_003864-T1
OG0000811	LHA05_000670-T1	FUN_003647-T1
OG0000812	LHA05_000671-T1	FUN_003648-T1
OG0000813	LHA05_000672-T1	FUN_003649-T1
OG0000814	LHA05_000673-T1	FUN_003650-T1
OG0000815	LHA05_000674-T1	FUN_003651-T1
OG0000816	LHA05_000675-T1	FUN_003652-T1
OG0000817	LHA05_000676-T1	FUN_003653-T1
OG0000818	LHA05_000677-T1	FUN_003654-T1
OG0000819	LHA05_000678-T1	FUN_003655-T1
OG0000820	LHA05_000679-T1	FUN_003656-T1
OG0000821	LHA05_000680-T1	FUN_003657-T1
OG0000822	LHA05_000681-T1	FUN_003658-T1
OG0000823	LHA05_000683-T1	FUN_004703-T1
OG0000824	LHA05_000684-T1	FUN_004702-T1
OG0000825	LHA05_000685-T1	FUN_004701-T1
OG0000826	LHA05_000686-T1	FUN_004700-T1
OG0000827	LHA05_000687-T1	FUN_004699-T1
OG0000828	LHA05_000688-T1	FUN_004074-T1
OG0000829	LHA05_000689-T1	FUN_004075-T1
OG0000830	LHA05_000691-T1	FUN_004077-T1
OG0000831	LHA05_000692-T1	FUN_004078-T1
OG0000832	LHA05_000693-T1	FUN_004079-T1
OG0000833	LHA05_000694-T1	FUN_004080-T1
OG0000834	LHA05_000695-T1	FUN_004081-T1
OG0000835	LHA05_000696-T1	FUN_004082-T1
OG0000836	LHA05_000697-T1	FUN_004083-T1
OG0000837	LHA05_000698-T1	FUN_003464-T1
OG0000838	LHA05_000699-T1	FUN_003465-T1
OG0000839	LHA05_000700-T1	FUN_003466-T1
OG0000840	LHA05_000701-T1	FUN_003467-T1
OG0000841	LHA05_000702-T1	FUN_003468-T1
OG0000842	LHA05_000703-T1	FUN_003469-T1
OG0000843	LHA05_000705-T1	FUN_003471-T1
OG0000844	LHA05_000707-T1	FUN_003473-T1
OG0000845	LHA05_000708-T1	FUN_005397-T1
OG0000846	LHA05_000709-T1	FUN_005396-T1
OG0000847	LHA05_000710-T1	FUN_005032-T1
OG0000848	LHA05_000711-T1	FUN_005031-T1
OG0000849	LHA05_000712-T1	FUN_005030-T1
OG0000850	LHA05_000713-T1	FUN_005029-T1
OG0000851	LHA05_000715-T1	FUN_005621-T1
OG0000852	LHA05_000716-T1	FUN_003234-T1
OG0000853	LHA05_000717-T1	FUN_003233-T1
OG0000854	LHA05_000718-T1	FUN_003232-T1
OG0000855	LHA05_000719-T1	FUN_003231-T1
OG0000856	LHA05_000721-T1	FUN_003229-T1
OG0000857	LHA05_000722-T1	FUN_003228-T1
OG0000858	LHA05_000723-T1	FUN_003227-T1
OG0000859	LHA05_000724-T1	FUN_003226-T1
OG0000860	LHA05_000725-T1	FUN_003224-T1
OG0000861	LHA05_000726-T1	FUN_003223-T1
OG0000862	LHA05_000727-T1	FUN_003222-T1
OG0000863	LHA05_000728-T1	FUN_003221-T1
OG0000864	LHA05_000729-T1	FUN_003220-T1
OG0000865	LHA05_000730-T1	FUN_005375-T1
OG0000866	LHA05_000731-T1	FUN_005374-T1
OG0000867	LHA05_000732-T1	FUN_005373-T1
OG0000868	LHA05_000733-T1	FUN_000412-T1
OG0000869	LHA05_000734-T1	FUN_000411-T1
OG0000870	LHA05_000735-T1	FUN_000410-T1
OG0000871	LHA05_000736-T1	FUN_000409-T1
OG0000872	LHA05_000737-T1	FUN_000408-T1
OG0000873	LHA05_000738-T1	FUN_000407-T1
OG0000874	LHA05_000739-T1	FUN_000406-T1
OG0000875	LHA05_000740-T1	FUN_000405-T1
OG0000876	LHA05_000741-T1	FUN_000403-T1
OG0000877	LHA05_000742-T1	FUN_000402-T1
OG0000878	LHA05_000743-T1	FUN_000401-T1
OG0000879	LHA05_000744-T1	FUN_000400-T1
OG0000880	LHA05_000745-T1	FUN_000399-T1
OG0000881	LHA05_000746-T1	FUN_000398-T1
OG0000882	LHA05_000747-T1	FUN_000397-T1
OG0000883	LHA05_000748-T1	FUN_000395-T1
OG0000884	LHA05_000749-T1	FUN_000394-T1
OG0000885	LHA05_000750-T1	FUN_000393-T1
OG0000886	LHA05_000751-T1	FUN_000392-T1
OG0000887	LHA05_000752-T1	FUN_000391-T1
OG0000888	LHA05_000753-T1	FUN_000390-T1
OG0000889	LHA05_000754-T1	FUN_000389-T1
OG0000890	LHA05_000755-T1	FUN_000388-T1
OG0000891	LHA05_000756-T1	FUN_000387-T1
OG0000892	LHA05_000757-T1	FUN_000386-T1
OG0000893	LHA05_000758-T1	FUN_000385-T1
OG0000894	LHA05_000759-T1	FUN_000384-T1
OG0000895	LHA05_000761-T1	FUN_000382-T1
OG0000896	LHA05_000762-T1	FUN_000381-T1
OG0000897	LHA05_000763-T1	FUN_000380-T1
OG0000898	LHA05_000765-T1	FUN_000378-T1
OG0000899	LHA05_000766-T1	FUN_000377-T1
OG0000900	LHA05_000767-T1	FUN_000376-T1
OG0000901	LHA05_000768-T1	FUN_000375-T1
OG0000902	LHA05_000769-T1	FUN_000374-T1
OG0000903	LHA05_000770-T1	FUN_000373-T1
OG0000904	LHA05_000771-T1	FUN_000372-T1
OG0000905	LHA05_000772-T1	FUN_000371-T1
OG0000906	LHA05_000773-T1	FUN_000370-T1
OG0000907	LHA05_000774-T1	FUN_000369-T1
OG0000908	LHA05_000775-T1	FUN_000367-T1
OG0000909	LHA05_000776-T1	FUN_000366-T1
OG0000910	LHA05_000777-T1	FUN_000365-T1
OG0000911	LHA05_000778-T1	FUN_000364-T1
OG0000912	LHA05_000779-T1	FUN_000363-T1
OG0000913	LHA05_000780-T1	FUN_000362-T1
OG0000914	LHA05_000781-T1	FUN_000361-T1
OG0000915	LHA05_000782-T1	FUN_000360-T1
OG0000916	LHA05_000783-T1	FUN_000359-T1
OG0000917	LHA05_000786-T1	FUN_000358-T1
OG0000918	LHA05_000787-T1	FUN_000357-T1
OG0000919	LHA05_000788-T1	FUN_000356-T1
OG0000920	LHA05_000789-T1	FUN_000355-T1
OG0000921	LHA05_000790-T1	FUN_000354-T1
OG0000922	LHA05_000791-T1	FUN_000353-T1
OG0000923	LHA05_000793-T1	FUN_000351-T1
OG0000924	LHA05_000794-T1	FUN_000350-T1
OG0000925	LHA05_000795-T1	FUN_000349-T1
OG0000926	LHA05_000796-T1	FUN_000348-T1
OG0000927	LHA05_000797-T1	FUN_000347-T1
OG0000928	LHA05_000798-T1	FUN_000346-T1
OG0000929	LHA05_000799-T1	FUN_000345-T1
OG0000930	LHA05_000800-T1	FUN_000344-T1
OG0000931	LHA05_000801-T1	FUN_000343-T1
OG0000932	LHA05_000802-T1	FUN_000342-T1
OG0000933	LHA05_000803-T1	FUN_000341-T1
OG0000934	LHA05_000804-T1	FUN_000340-T1
OG0000935	LHA05_000806-T1	FUN_000338-T1
OG0000936	LHA05_000807-T1	FUN_000337-T1
OG0000937	LHA05_000808-T1	FUN_000335-T1
OG0000938	LHA05_000810-T1	FUN_000333-T1
OG0000939	LHA05_000813-T1	FUN_000329-T1
OG0000940	LHA05_000814-T1	FUN_000327-T1
OG0000941	LHA05_000815-T1	FUN_000326-T1
OG0000942	LHA05_000818-T1	FUN_000323-T1
OG0000943	LHA05_000819-T1	FUN_000322-T1
OG0000944	LHA05_000820-T1	FUN_000321-T1
OG0000945	LHA05_000821-T1	FUN_000320-T1
OG0000946	LHA05_000822-T1	FUN_000319-T1
OG0000947	LHA05_000823-T1	FUN_000318-T1
OG0000948	LHA05_000824-T1	FUN_000317-T1
OG0000949	LHA05_000825-T1	FUN_005410-T1
OG0000950	LHA05_000827-T1	FUN_005408-T1
OG0000951	LHA05_000828-T1	FUN_005406-T1
OG0000952	LHA05_000829-T1	FUN_005405-T1
OG0000953	LHA05_000831-T1	FUN_000483-T1
OG0000954	LHA05_000833-T1	FUN_000480-T1
OG0000955	LHA05_000834-T1	FUN_000479-T1
OG0000956	LHA05_000835-T1	FUN_000478-T1
OG0000957	LHA05_000836-T1	FUN_000477-T1
OG0000958	LHA05_000837-T1	FUN_000476-T1
OG0000959	LHA05_000838-T1	FUN_000475-T1
OG0000960	LHA05_000839-T1	FUN_000474-T1
OG0000961	LHA05_000840-T1	FUN_000473-T1
OG0000962	LHA05_000841-T1	FUN_000472-T1
OG0000963	LHA05_000842-T1	FUN_000471-T1
OG0000964	LHA05_000843-T1	FUN_000470-T1
OG0000965	LHA05_000846-T1	FUN_000467-T1
OG0000966	LHA05_000847-T1	FUN_000466-T1
OG0000967	LHA05_000848-T1	FUN_000465-T1
OG0000968	LHA05_000849-T1	FUN_000464-T1
OG0000969	LHA05_000850-T1	FUN_000463-T1
OG0000970	LHA05_000851-T1	FUN_000462-T1
OG0000971	LHA05_000852-T1	FUN_000461-T1
OG0000972	LHA05_000853-T1	FUN_000460-T1
OG0000973	LHA05_000854-T1	FUN_000458-T1
OG0000974	LHA05_000855-T1	FUN_000457-T1
OG0000975	LHA05_000857-T1	FUN_000454-T1
OG0000976	LHA05_000858-T1	FUN_000453-T1
OG0000977	LHA05_000859-T1	FUN_000452-T1
OG0000978	LHA05_000860-T1	FUN_000449-T1
OG0000979	LHA05_000861-T1	FUN_000448-T1
OG0000980	LHA05_000863-T1	FUN_000446-T1
OG0000981	LHA05_000864-T1	FUN_000445-T1
OG0000982	LHA05_000865-T1	FUN_000444-T1
OG0000983	LHA05_000866-T1	FUN_000443-T1
OG0000984	LHA05_000868-T1	FUN_000440-T1
OG0000985	LHA05_000869-T1	FUN_000437-T1
OG0000986	LHA05_000870-T1	FUN_000436-T1
OG0000987	LHA05_000871-T1	FUN_000435-T1
OG0000988	LHA05_000872-T1	FUN_000434-T1
OG0000989	LHA05_000873-T1	FUN_000433-T1
OG0000990	LHA05_000875-T1	FUN_000432-T1
OG0000991	LHA05_000876-T1	FUN_000431-T1
OG0000992	LHA05_000877-T1	FUN_000430-T1
OG0000993	LHA05_000878-T1	FUN_000428-T1
OG0000994	LHA05_000879-T1	FUN_000427-T1
OG0000995	LHA05_000880-T1	FUN_000425-T1
OG0000996	LHA05_000881-T1	FUN_000423-T1
OG0000997	LHA05_000882-T1	FUN_000422-T1
OG0000998	LHA05_000883-T1	FUN_000421-T1
OG0000999	LHA05_000885-T1	FUN_000419-T1
OG0001000	LHA05_000886-T1	FUN_000417-T1
OG0001001	LHA05_000887-T1	FUN_000416-T1
OG0001002	LHA05_000889-T1	FUN_000414-T1
OG0001003	LHA05_000890-T1	FUN_005335-T1
OG0001004	LHA05_000891-T1	FUN_005337-T1
OG0001005	LHA05_000892-T1	FUN_005338-T1
OG0001006	LHA05_000893-T1	FUN_005339-T1
OG0001007	LHA05_000894-T1	FUN_005587-T1
OG0001008	LHA05_000895-T1	FUN_001728-T1
OG0001009	LHA05_000896-T1	FUN_001729-T1
OG0001010	LHA05_000897-T1	FUN_001730-T1
OG0001011	LHA05_000899-T1	FUN_001733-T1
OG0001012	LHA05_000900-T1	FUN_001734-T1
OG0001013	LHA05_000901-T1	FUN_001736-T1
OG0001014	LHA05_000902-T1	FUN_001737-T1
OG0001015	LHA05_000903-T1	FUN_001738-T1
OG0001016	LHA05_000904-T1	FUN_001739-T1
OG0001017	LHA05_000905-T1	FUN_001740-T1
OG0001018	LHA05_000906-T1	FUN_001741-T1
OG0001019	LHA05_000909-T1	FUN_001744-T1
OG0001020	LHA05_000911-T1	FUN_001746-T1
OG0001021	LHA05_000913-T1	FUN_001748-T1
OG0001022	LHA05_000914-T1	FUN_001749-T1
OG0001023	LHA05_000916-T1	FUN_001753-T1
OG0001024	LHA05_000917-T1	FUN_001754-T1
OG0001025	LHA05_000918-T1	FUN_001755-T1
OG0001026	LHA05_000919-T1	FUN_001756-T1
OG0001027	LHA05_000920-T1	FUN_001757-T1
OG0001028	LHA05_000921-T1	FUN_001758-T1
OG0001029	LHA05_000922-T1	FUN_001760-T1
OG0001030	LHA05_000923-T1	FUN_003527-T1
OG0001031	LHA05_000926-T1	FUN_003530-T1
OG0001032	LHA05_000927-T1	FUN_003531-T1
OG0001033	LHA05_000928-T1	FUN_003533-T1
OG0001034	LHA05_000929-T1	FUN_003534-T1
OG0001035	LHA05_000931-T1	FUN_003536-T1
OG0001036	LHA05_000932-T1	FUN_003537-T1
OG0001037	LHA05_000933-T1	FUN_003538-T1
OG0001038	LHA05_000934-T1	FUN_003539-T1
OG0001039	LHA05_000935-T1	FUN_003540-T1
OG0001040	LHA05_000936-T1	FUN_003541-T1
OG0001041	LHA05_000937-T1	FUN_005053-T1
OG0001042	LHA05_000938-T1	FUN_005052-T1
OG0001043	LHA05_000939-T1	FUN_005051-T1
OG0001044	LHA05_000940-T1	FUN_005050-T1
OG0001045	LHA05_000941-T1	FUN_003219-T1
OG0001046	LHA05_000942-T1	FUN_003218-T1
OG0001047	LHA05_000943-T1	FUN_003217-T1
OG0001048	LHA05_000944-T1	FUN_003216-T1
OG0001049	LHA05_000945-T1	FUN_003215-T1
OG0001050	LHA05_000946-T1	FUN_003214-T1
OG0001051	LHA05_000947-T1	FUN_003213-T1
OG0001052	LHA05_000948-T1	FUN_003212-T1
OG0001053	LHA05_000952-T1	FUN_003208-T1
OG0001054	LHA05_000953-T1	FUN_003207-T1
OG0001055	LHA05_000954-T1	FUN_003206-T1
OG0001056	LHA05_000955-T1	FUN_003205-T1
OG0001057	LHA05_000956-T1	FUN_003204-T1
OG0001058	LHA05_000957-T1	FUN_003203-T1
OG0001059	LHA05_000958-T1	FUN_003202-T1
OG0001060	LHA05_000961-T1	FUN_003199-T1
OG0001061	LHA05_000962-T1	FUN_003198-T1
OG0001062	LHA05_000963-T1	FUN_004971-T1
OG0001063	LHA05_000964-T1	FUN_004970-T1
OG0001064	LHA05_000965-T1	FUN_004969-T1
OG0001065	LHA05_000966-T1	FUN_004968-T1
OG0001066	LHA05_000967-T1	FUN_004967-T1
OG0001067	LHA05_000968-T1	FUN_003436-T1
OG0001068	LHA05_000969-T1	FUN_003435-T1
OG0001069	LHA05_000970-T1	FUN_003434-T1
OG0001070	LHA05_000971-T1	FUN_003433-T1
OG0001071	LHA05_000972-T1	FUN_003432-T1
OG0001072	LHA05_000973-T1	FUN_003431-T1
OG0001073	LHA05_000977-T1	FUN_004551-T1
OG0001074	LHA05_000978-T1	FUN_004550-T1
OG0001075	LHA05_000979-T1	FUN_004549-T1
OG0001076	LHA05_000980-T1	FUN_004548-T1
OG0001077	LHA05_000981-T1	FUN_004547-T1
OG0001078	LHA05_000982-T1	FUN_004546-T1
OG0001079	LHA05_000983-T1	FUN_004545-T1
OG0001080	LHA05_000984-T1	FUN_004488-T1
OG0001081	LHA05_000985-T1	FUN_004487-T1
OG0001082	LHA05_000987-T1	FUN_004485-T1
OG0001083	LHA05_000989-T1	FUN_004483-T1
OG0001084	LHA05_000990-T1	FUN_004482-T1
OG0001085	LHA05_000991-T1	FUN_004481-T1
OG0001086	LHA05_000992-T1	FUN_005509-T1
OG0001087	LHA05_000993-T1	FUN_005510-T1
OG0001088	LHA05_000994-T1	FUN_005207-T1
OG0001089	LHA05_000995-T1	FUN_005208-T1
OG0001090	LHA05_000997-T1	FUN_004831-T1
OG0001091	LHA05_000998-T1	FUN_004830-T1
OG0001092	LHA05_000999-T1	FUN_004724-T1
OG0001093	LHA05_001000-T1	FUN_004723-T1
OG0001094	LHA05_001001-T1	FUN_004722-T1
OG0001095	LHA05_001002-T1	FUN_005638-T1
OG0001096	LHA05_001003-T1	FUN_005157-T1
OG0001097	LHA05_001004-T1	FUN_005156-T1
OG0001098	LHA05_001005-T1	FUN_005155-T1
OG0001099	LHA05_001009-T1	FUN_005251-T1
OG0001100	LHA05_001010-T1	FUN_005250-T1
OG0001101	LHA05_001011-T1	FUN_005436-T1
OG0001102	LHA05_001012-T1	FUN_005319-T1
OG0001103	LHA05_001013-T1	FUN_005320-T1
OG0001104	LHA05_001014-T1	FUN_005321-T1
OG0001105	LHA05_001016-T1	FUN_005130-T1
OG0001106	LHA05_001017-T1	FUN_005129-T1
OG0001107	LHA05_001018-T1	FUN_004135-T1
OG0001108	LHA05_001020-T1	FUN_004133-T1
OG0001109	LHA05_001021-T1	FUN_004132-T1
OG0001110	LHA05_001023-T1	FUN_004130-T1
OG0001111	LHA05_001024-T1	FUN_004129-T1
OG0001112	LHA05_001025-T1	FUN_004128-T1
OG0001113	LHA05_001026-T1	FUN_004127-T1
OG0001114	LHA05_001027-T1	FUN_004126-T1
OG0001115	LHA05_001028-T1	FUN_004125-T1
OG0001116	LHA05_001029-T1	FUN_005419-T1
OG0001117	LHA05_001030-T1	FUN_005420-T1
OG0001118	LHA05_001031-T1	FUN_005421-T1
OG0001119	LHA05_001032-T1	FUN_004745-T1
OG0001120	LHA05_001035-T1	FUN_004743-T1
OG0001121	LHA05_001036-T1	FUN_005518-T1
OG0001122	LHA05_001037-T1	FUN_003157-T1
OG0001123	LHA05_001038-T1	FUN_003158-T1
OG0001124	LHA05_001039-T1	FUN_003159-T1
OG0001125	LHA05_001040-T1	FUN_003160-T1
OG0001126	LHA05_001041-T1	FUN_003161-T1
OG0001127	LHA05_001042-T1	FUN_003162-T1
OG0001128	LHA05_001043-T1	FUN_003163-T1
OG0001129	LHA05_001044-T1	FUN_003164-T1
OG0001130	LHA05_001045-T1	FUN_003165-T1
OG0001131	LHA05_001046-T1	FUN_003166-T1
OG0001132	LHA05_001047-T1	FUN_003167-T1
OG0001133	LHA05_001048-T1	FUN_003169-T1
OG0001134	LHA05_001049-T1	FUN_002358-T1
OG0001135	LHA05_001051-T1	FUN_002355-T1
OG0001136	LHA05_001054-T1	FUN_002352-T1
OG0001137	LHA05_001055-T1	FUN_002350-T1
OG0001138	LHA05_001056-T1	FUN_002349-T1
OG0001139	LHA05_001060-T1	FUN_002345-T1
OG0001140	LHA05_001061-T1	FUN_002344-T1
OG0001141	LHA05_001062-T1	FUN_002343-T1
OG0001142	LHA05_001063-T1	FUN_002342-T1
OG0001143	LHA05_001064-T1	FUN_002341-T1
OG0001144	LHA05_001065-T1	FUN_002340-T1
OG0001145	LHA05_001067-T1	FUN_002338-T1
OG0001146	LHA05_001068-T1	FUN_005634-T1
OG0001147	LHA05_001069-T1	FUN_005633-T1
OG0001148	LHA05_001070-T1	FUN_001954-T1
OG0001149	LHA05_001071-T1	FUN_001955-T1
OG0001150	LHA05_001072-T1	FUN_001956-T1
OG0001151	LHA05_001073-T1	FUN_001957-T1
OG0001152	LHA05_001074-T1	FUN_001958-T1
OG0001153	LHA05_001075-T1	FUN_001959-T1
OG0001154	LHA05_001076-T1	FUN_001960-T1
OG0001155	LHA05_001077-T1	FUN_001961-T1
OG0001156	LHA05_001078-T1	FUN_001962-T1
OG0001157	LHA05_001079-T1	FUN_001965-T1
OG0001158	LHA05_001080-T1	FUN_001966-T1
OG0001159	LHA05_001081-T1	FUN_001967-T1
OG0001160	LHA05_001082-T1	FUN_001968-T1
OG0001161	LHA05_001083-T1	FUN_001969-T1
OG0001162	LHA05_001084-T1	FUN_001970-T1
OG0001163	LHA05_001085-T1	FUN_001972-T1
OG0001164	LHA05_001086-T1	FUN_001973-T1
OG0001165	LHA05_001087-T1	FUN_001974-T1
OG0001166	LHA05_001088-T1	FUN_003013-T1
OG0001167	LHA05_001089-T1	FUN_003012-T1
OG0001168	LHA05_001091-T1	FUN_003009-T1
OG0001169	LHA05_001092-T1	FUN_003008-T1
OG0001170	LHA05_001093-T1	FUN_003007-T1
OG0001171	LHA05_001094-T1	FUN_003006-T1
OG0001172	LHA05_001095-T1	FUN_003005-T1
OG0001173	LHA05_001096-T1	FUN_005331-T1
OG0001174	LHA05_001097-T1	FUN_005332-T1
OG0001175	LHA05_001098-T1	FUN_005333-T1
OG0001176	LHA05_001099-T1	FUN_005334-T1
OG0001177	LHA05_001101-T1	FUN_003248-T1
OG0001178	LHA05_001102-T1	FUN_003247-T1
OG0001179	LHA05_001103-T1	FUN_003246-T1
OG0001180	LHA05_001104-T1	FUN_003245-T1
OG0001181	LHA05_001105-T1	FUN_003244-T1
OG0001182	LHA05_001106-T1	FUN_003243-T1
OG0001183	LHA05_001107-T1	FUN_003242-T1
OG0001184	LHA05_001108-T1	FUN_003241-T1
OG0001185	LHA05_001109-T1	FUN_003240-T1
OG0001186	LHA05_001110-T1	FUN_003239-T1
OG0001187	LHA05_001111-T1	FUN_003238-T1
OG0001188	LHA05_001112-T1	FUN_003237-T1
OG0001189	LHA05_001113-T1	FUN_004747-T1
OG0001190	LHA05_001114-T1	FUN_003900-T1
OG0001191	LHA05_001115-T1	FUN_003899-T1
OG0001192	LHA05_001116-T1	FUN_003898-T1
OG0001193	LHA05_001118-T1	FUN_003896-T1
OG0001194	LHA05_001120-T1	FUN_003894-T1
OG0001195	LHA05_001121-T1	FUN_003893-T1
OG0001196	LHA05_001122-T1	FUN_003892-T1
OG0001197	LHA05_001123-T1	FUN_005378-T1
OG0001198	LHA05_001124-T1	FUN_005377-T1
OG0001199	LHA05_001126-T1	FUN_005385-T1
OG0001200	LHA05_001127-T1	FUN_003609-T1
OG0001201	LHA05_001128-T1	FUN_003608-T1
OG0001202	LHA05_001129-T1	FUN_003606-T1
OG0001203	LHA05_001131-T1	FUN_003604-T1
OG0001204	LHA05_001136-T1	FUN_003600-T1
OG0001205	LHA05_001137-T1	FUN_003599-T1
OG0001206	LHA05_001138-T1	FUN_003598-T1
OG0001207	LHA05_001139-T1	FUN_003597-T1
OG0001208	LHA05_001140-T1	FUN_003596-T1
OG0001209	LHA05_001142-T1	FUN_004670-T1
OG0001210	LHA05_001143-T1	FUN_004671-T1
OG0001211	LHA05_001145-T1	FUN_004673-T1
OG0001212	LHA05_001146-T1	FUN_004674-T1
OG0001213	LHA05_001147-T1	FUN_004675-T1
OG0001214	LHA05_001149-T1	FUN_003273-T1
OG0001215	LHA05_001150-T1	FUN_003274-T1
OG0001216	LHA05_001154-T1	FUN_003278-T1
OG0001217	LHA05_001155-T1	FUN_003279-T1
OG0001218	LHA05_001156-T1	FUN_003280-T1
OG0001219	LHA05_001157-T1	FUN_003281-T1
OG0001220	LHA05_001158-T1	FUN_003282-T1
OG0001221	LHA05_001159-T1	FUN_003283-T1
OG0001222	LHA05_001160-T1	FUN_003284-T1
OG0001223	LHA05_001161-T1	FUN_003285-T1
OG0001224	LHA05_001162-T1	FUN_003286-T1
OG0001225	LHA05_001163-T1	FUN_003287-T1
OG0001226	LHA05_001164-T1	FUN_003289-T1
OG0001227	LHA05_001165-T1	FUN_002238-T1
OG0001228	LHA05_001167-T1	FUN_002235-T1
OG0001229	LHA05_001168-T1	FUN_002233-T1
OG0001230	LHA05_001169-T1	FUN_002232-T1
OG0001231	LHA05_001170-T1	FUN_002231-T1
OG0001232	LHA05_001171-T1	FUN_002229-T1
OG0001233	LHA05_001172-T1	FUN_002228-T1
OG0001234	LHA05_001174-T1	FUN_002226-T1
OG0001235	LHA05_001175-T1	FUN_002225-T1
OG0001236	LHA05_001176-T1	FUN_002224-T1
OG0001237	LHA05_001177-T1	FUN_002223-T1
OG0001238	LHA05_001178-T1	FUN_002222-T1
OG0001239	LHA05_001179-T1	FUN_002221-T1
OG0001240	LHA05_001180-T1	FUN_002220-T1
OG0001241	LHA05_001182-T1	FUN_002218-T1
OG0001242	LHA05_001183-T1	FUN_002217-T1
OG0001243	LHA05_001184-T1	FUN_002216-T1
OG0001244	LHA05_001185-T1	FUN_002215-T1
OG0001245	LHA05_001186-T1	FUN_002214-T1
OG0001246	LHA05_001187-T1	FUN_004017-T1
OG0001247	LHA05_001188-T1	FUN_004016-T1
OG0001248	LHA05_001189-T1	FUN_004015-T1
OG0001249	LHA05_001190-T1	FUN_004014-T1
OG0001250	LHA05_001191-T1	FUN_004013-T1
OG0001251	LHA05_001192-T1	FUN_004011-T1
OG0001252	LHA05_001193-T1	FUN_004010-T1
OG0001253	LHA05_001194-T1	FUN_004009-T1
OG0001254	LHA05_001195-T1	FUN_004007-T1
OG0001255	LHA05_001196-T1	FUN_004006-T1
OG0001256	LHA05_001197-T1	FUN_003801-T1
OG0001257	LHA05_001198-T1	FUN_003802-T1
OG0001258	LHA05_001199-T1	FUN_003803-T1
OG0001259	LHA05_001200-T1	FUN_003804-T1
OG0001260	LHA05_001201-T1	FUN_003805-T1
OG0001261	LHA05_001202-T1	FUN_003806-T1
OG0001262	LHA05_001203-T1	FUN_003807-T1
OG0001263	LHA05_001204-T1	FUN_003808-T1
OG0001264	LHA05_001205-T1	FUN_003809-T1
OG0001265	LHA05_001206-T1	FUN_003810-T1
OG0001266	LHA05_001207-T1	FUN_003811-T1
OG0001267	LHA05_001208-T1	FUN_005474-T1
OG0001268	LHA05_001209-T1	FUN_005473-T1
OG0001269	LHA05_001210-T1	FUN_005472-T1
OG0001270	LHA05_001211-T1	FUN_002676-T1
OG0001271	LHA05_001212-T1	FUN_002675-T1
OG0001272	LHA05_001213-T1	FUN_002674-T1
OG0001273	LHA05_001214-T1	FUN_002673-T1
OG0001274	LHA05_001215-T1	FUN_002672-T1
OG0001275	LHA05_001216-T1	FUN_002671-T1
OG0001276	LHA05_001217-T1	FUN_002670-T1
OG0001277	LHA05_001218-T1	FUN_002669-T1
OG0001278	LHA05_001219-T1	FUN_002668-T1
OG0001279	LHA05_001220-T1	FUN_002667-T1
OG0001280	LHA05_001221-T1	FUN_002666-T1
OG0001281	LHA05_001222-T1	FUN_002665-T1
OG0001282	LHA05_001224-T1	FUN_002664-T1
OG0001283	LHA05_001225-T1	FUN_002662-T1
OG0001284	LHA05_001227-T1	FUN_005273-T1
OG0001285	LHA05_001229-T1	FUN_005271-T1
OG0001286	LHA05_001230-T1	FUN_005482-T1
OG0001287	LHA05_001231-T1	FUN_005501-T1
OG0001288	LHA05_001232-T1	FUN_003080-T1
OG0001289	LHA05_001233-T1	FUN_003081-T1
OG0001290	LHA05_001234-T1	FUN_003082-T1
OG0001291	LHA05_001235-T1	FUN_003083-T1
OG0001292	LHA05_001236-T1	FUN_003084-T1
OG0001293	LHA05_001237-T1	FUN_003085-T1
OG0001294	LHA05_001238-T1	FUN_003086-T1
OG0001295	LHA05_001239-T1	FUN_003087-T1
OG0001296	LHA05_001240-T1	FUN_003088-T1
OG0001297	LHA05_001241-T1	FUN_003089-T1
OG0001298	LHA05_001242-T1	FUN_003090-T1
OG0001299	LHA05_001243-T1	FUN_003091-T1
OG0001300	LHA05_001244-T1	FUN_003092-T1
OG0001301	LHA05_001245-T1	FUN_003093-T1
OG0001302	LHA05_001246-T1	FUN_005580-T1
OG0001303	LHA05_001247-T1	FUN_005527-T1
OG0001304	LHA05_001249-T1	FUN_005529-T1
OG0001305	LHA05_001250-T1	FUN_005024-T1
OG0001306	LHA05_001253-T1	FUN_005027-T1
OG0001307	LHA05_001255-T1	FUN_005158-T1
OG0001308	LHA05_001256-T1	FUN_005577-T1
OG0001309	LHA05_001257-T1	FUN_005578-T1
OG0001310	LHA05_001259-T1	FUN_004255-T1
OG0001311	LHA05_001260-T1	FUN_004256-T1
OG0001312	LHA05_001261-T1	FUN_004257-T1
OG0001313	LHA05_001262-T1	FUN_004258-T1
OG0001314	LHA05_001263-T1	FUN_004259-T1
OG0001315	LHA05_001266-T1	FUN_004803-T1
OG0001316	LHA05_001267-T1	FUN_004802-T1
OG0001317	LHA05_001269-T1	FUN_004800-T1
OG0001318	LHA05_001270-T1	FUN_003616-T1
OG0001319	LHA05_001271-T1	FUN_003615-T1
OG0001320	LHA05_001272-T1	FUN_003614-T1
OG0001321	LHA05_001273-T1	FUN_003613-T1
OG0001322	LHA05_001274-T1	FUN_003612-T1
OG0001323	LHA05_001275-T1	FUN_003611-T1
OG0001324	LHA05_001277-T1	FUN_005108-T1
OG0001325	LHA05_001278-T1	FUN_005107-T1
OG0001326	LHA05_001279-T1	FUN_005106-T1
OG0001327	LHA05_001280-T1	FUN_005105-T1
OG0001328	LHA05_001281-T1	FUN_002978-T1
OG0001329	LHA05_001282-T1	FUN_002977-T1
OG0001330	LHA05_001283-T1	FUN_002976-T1
OG0001331	LHA05_001284-T1	FUN_002975-T1
OG0001332	LHA05_001285-T1	FUN_002974-T1
OG0001333	LHA05_001287-T1	FUN_002972-T1
OG0001334	LHA05_001290-T1	FUN_002969-T1
OG0001335	LHA05_001291-T1	FUN_002968-T1
OG0001336	LHA05_001292-T1	FUN_002967-T1
OG0001337	LHA05_001293-T1	FUN_002966-T1
OG0001338	LHA05_001294-T1	FUN_002965-T1
OG0001339	LHA05_001295-T1	FUN_002964-T1
OG0001340	LHA05_001296-T1	FUN_002963-T1
OG0001341	LHA05_001297-T1	FUN_002823-T1
OG0001342	LHA05_001298-T1	FUN_002822-T1
OG0001343	LHA05_001299-T1	FUN_002821-T1
OG0001344	LHA05_001300-T1	FUN_002820-T1
OG0001345	LHA05_001303-T1	FUN_002817-T1
OG0001346	LHA05_001304-T1	FUN_002816-T1
OG0001347	LHA05_001305-T1	FUN_002815-T1
OG0001348	LHA05_001306-T1	FUN_002814-T1
OG0001349	LHA05_001307-T1	FUN_002813-T1
OG0001350	LHA05_001308-T1	FUN_002812-T1
OG0001351	LHA05_001310-T1	FUN_004624-T1
OG0001352	LHA05_001311-T1	FUN_004623-T1
OG0001353	LHA05_001312-T1	FUN_004622-T1
OG0001354	LHA05_001313-T1	FUN_004894-T1
OG0001355	LHA05_001315-T1	FUN_004893-T1
OG0001356	LHA05_001316-T1	FUN_004892-T1
OG0001357	LHA05_001317-T1	FUN_004891-T1
OG0001358	LHA05_001318-T1	FUN_004890-T1
OG0001359	LHA05_001319-T1	FUN_004889-T1
OG0001360	LHA05_001320-T1	FUN_005526-T1
OG0001361	LHA05_001321-T1	FUN_005305-T1
OG0001362	LHA05_001322-T1	FUN_005139-T1
OG0001363	LHA05_001323-T1	FUN_005138-T1
OG0001364	LHA05_001324-T1	FUN_005137-T1
OG0001365	LHA05_001325-T1	FUN_005462-T1
OG0001366	LHA05_001326-T1	FUN_005182-T1
OG0001367	LHA05_001327-T1	FUN_005183-T1
OG0001368	LHA05_001329-T1	FUN_002025-T1
OG0001369	LHA05_001330-T1	FUN_002026-T1
OG0001370	LHA05_001331-T1	FUN_002027-T1
OG0001371	LHA05_001332-T1	FUN_002028-T1
OG0001372	LHA05_001333-T1	FUN_002029-T1
OG0001373	LHA05_001334-T1	FUN_002030-T1
OG0001374	LHA05_001335-T1	FUN_002031-T1
OG0001375	LHA05_001336-T1	FUN_002032-T1
OG0001376	LHA05_001337-T1	FUN_002033-T1
OG0001377	LHA05_001338-T1	FUN_002034-T1
OG0001378	LHA05_001339-T1	FUN_002035-T1
OG0001379	LHA05_001340-T1	FUN_002037-T1
OG0001380	LHA05_001341-T1	FUN_002038-T1
OG0001381	LHA05_001342-T1	FUN_002040-T1
OG0001382	LHA05_001343-T1	FUN_002042-T1
OG0001383	LHA05_001344-T1	FUN_002043-T1
OG0001384	LHA05_001346-T1	FUN_002046-T1
OG0001385	LHA05_001348-T1	FUN_002048-T1
OG0001386	LHA05_001349-T1	FUN_002049-T1
OG0001387	LHA05_001350-T1	FUN_005281-T1
OG0001388	LHA05_001351-T1	FUN_005280-T1
OG0001389	LHA05_001352-T1	FUN_005279-T1
OG0001390	LHA05_001353-T1	FUN_005278-T1
OG0001391	LHA05_001354-T1	FUN_004052-T1
OG0001392	LHA05_001355-T1	FUN_004053-T1
OG0001393	LHA05_001356-T1	FUN_004054-T1
OG0001394	LHA05_001358-T1	FUN_004056-T1
OG0001395	LHA05_001359-T1	FUN_004057-T1
OG0001396	LHA05_001360-T1	FUN_004058-T1
OG0001397	LHA05_001361-T1	FUN_004059-T1
OG0001398	LHA05_001362-T1	FUN_004060-T1
OG0001399	LHA05_001363-T1	FUN_004061-T1
OG0001400	LHA05_001364-T1	FUN_004062-T1
OG0001401	LHA05_001365-T1	FUN_004063-T1
OG0001402	LHA05_001366-T1	FUN_004064-T1
OG0001403	LHA05_001367-T1	FUN_003631-T1
OG0001404	LHA05_001368-T1	FUN_003632-T1
OG0001405	LHA05_001369-T1	FUN_003633-T1
OG0001406	LHA05_001370-T1	FUN_003634-T1
OG0001407	LHA05_001371-T1	FUN_003635-T1
OG0001408	LHA05_001372-T1	FUN_003636-T1
OG0001409	LHA05_001373-T1	FUN_003637-T1
OG0001410	LHA05_001375-T1	FUN_003639-T1
OG0001411	LHA05_001376-T1	FUN_003640-T1
OG0001412	LHA05_001377-T1	FUN_003641-T1
OG0001413	LHA05_001378-T1	FUN_003642-T1
OG0001414	LHA05_001379-T1	FUN_003643-T1
OG0001415	LHA05_001380-T1	FUN_003644-T1
OG0001416	LHA05_001381-T1	FUN_003645-T1
OG0001417	LHA05_001382-T1	FUN_003646-T1
OG0001418	LHA05_001383-T1	FUN_005451-T1
OG0001419	LHA05_001384-T1	FUN_005452-T1
OG0001420	LHA05_001385-T1	FUN_001824-T1
OG0001421	LHA05_001386-T1	FUN_001825-T1
OG0001422	LHA05_001387-T1	FUN_001826-T1
OG0001423	LHA05_001388-T1	FUN_001827-T1
OG0001424	LHA05_001390-T1	FUN_001830-T1
OG0001425	LHA05_001391-T1	FUN_001831-T1
OG0001426	LHA05_001392-T1	FUN_001833-T1
OG0001427	LHA05_001393-T1	FUN_001834-T1
OG0001428	LHA05_001394-T1	FUN_001835-T1
OG0001429	LHA05_001395-T1	FUN_001837-T1
OG0001430	LHA05_001396-T1	FUN_001838-T1
OG0001431	LHA05_001397-T1	FUN_001839-T1
OG0001432	LHA05_001398-T1	FUN_001840-T1
OG0001433	LHA05_001399-T1	FUN_001841-T1
OG0001434	LHA05_001400-T1	FUN_001842-T1
OG0001435	LHA05_001401-T1	FUN_001843-T1
OG0001436	LHA05_001402-T1	FUN_001844-T1
OG0001437	LHA05_001403-T1	FUN_001845-T1
OG0001438	LHA05_001404-T1	FUN_001846-T1
OG0001439	LHA05_001411-T1	FUN_003548-T1
OG0001440	LHA05_001412-T1	FUN_003550-T1
OG0001441	LHA05_001413-T1	FUN_003551-T1
OG0001442	LHA05_001414-T1	FUN_003552-T1
OG0001443	LHA05_001415-T1	FUN_003554-T1
OG0001444	LHA05_001416-T1	FUN_003555-T1
OG0001445	LHA05_001417-T1	FUN_003556-T1
OG0001446	LHA05_001419-T1	FUN_003777-T1
OG0001447	LHA05_001420-T1	FUN_003778-T1
OG0001448	LHA05_001421-T1	FUN_003779-T1
OG0001449	LHA05_001422-T1	FUN_003780-T1
OG0001450	LHA05_001423-T1	FUN_003781-T1
OG0001451	LHA05_001424-T1	FUN_003783-T1
OG0001452	LHA05_001425-T1	FUN_003784-T1
OG0001453	LHA05_001426-T1	FUN_003785-T1
OG0001454	LHA05_001427-T1	FUN_003786-T1
OG0001455	LHA05_001428-T1	FUN_003787-T1
OG0001456	LHA05_001429-T1	FUN_003788-T1
OG0001457	LHA05_001430-T1	FUN_003789-T1
OG0001458	LHA05_001431-T1	FUN_004898-T1
OG0001459	LHA05_001432-T1	FUN_004899-T1
OG0001460	LHA05_001433-T1	FUN_004900-T1
OG0001461	LHA05_001434-T1	FUN_004901-T1
OG0001462	LHA05_001435-T1	FUN_004902-T1
OG0001463	LHA05_001436-T1	FUN_004903-T1
OG0001464	LHA05_001437-T1	FUN_002319-T1
OG0001465	LHA05_001438-T1	FUN_002320-T1
OG0001466	LHA05_001439-T1	FUN_002321-T1
OG0001467	LHA05_001440-T1	FUN_002322-T1
OG0001468	LHA05_001441-T1	FUN_002323-T1
OG0001469	LHA05_001442-T1	FUN_002324-T1
OG0001470	LHA05_001443-T1	FUN_002325-T1
OG0001471	LHA05_001444-T1	FUN_002326-T1
OG0001472	LHA05_001445-T1	FUN_002327-T1
OG0001473	LHA05_001446-T1	FUN_002328-T1
OG0001474	LHA05_001447-T1	FUN_002329-T1
OG0001475	LHA05_001448-T1	FUN_002330-T1
OG0001476	LHA05_001450-T1	FUN_002333-T1
OG0001477	LHA05_001451-T1	FUN_002334-T1
OG0001478	LHA05_001452-T1	FUN_002335-T1
OG0001479	LHA05_001454-T1	FUN_002337-T1
OG0001480	LHA05_001455-T1	FUN_000930-T1
OG0001481	LHA05_001456-T1	FUN_000931-T1
OG0001482	LHA05_001457-T1	FUN_000932-T1
OG0001483	LHA05_001458-T1	FUN_000933-T1
OG0001484	LHA05_001459-T1	FUN_000934-T1
OG0001485	LHA05_001460-T1	FUN_000935-T1
OG0001486	LHA05_001461-T1	FUN_000936-T1
OG0001487	LHA05_001462-T1	FUN_000939-T1
OG0001488	LHA05_001464-T1	FUN_000941-T1
OG0001489	LHA05_001465-T1	FUN_000942-T1
OG0001490	LHA05_001466-T1	FUN_000943-T1
OG0001491	LHA05_001467-T1	FUN_000944-T1
OG0001492	LHA05_001468-T1	FUN_000946-T1
OG0001493	LHA05_001469-T1	FUN_000947-T1
OG0001494	LHA05_001470-T1	FUN_000948-T1
OG0001495	LHA05_001471-T1	FUN_000949-T1
OG0001496	LHA05_001472-T1	FUN_000950-T1
OG0001497	LHA05_001473-T1	FUN_000951-T1
OG0001498	LHA05_001474-T1	FUN_000952-T1
OG0001499	LHA05_001475-T1	FUN_000953-T1
OG0001500	LHA05_001476-T1	FUN_000954-T1
OG0001501	LHA05_001477-T1	FUN_000955-T1
OG0001502	LHA05_001478-T1	FUN_000956-T1
OG0001503	LHA05_001479-T1	FUN_000957-T1
OG0001504	LHA05_001480-T1	FUN_000959-T1
OG0001505	LHA05_001481-T1	FUN_000960-T1
OG0001506	LHA05_001482-T1	FUN_000961-T1
OG0001507	LHA05_001483-T1	FUN_000962-T1
OG0001508	LHA05_001484-T1	FUN_000963-T1
OG0001509	LHA05_001485-T1	FUN_000532-T1
OG0001510	LHA05_001486-T1	FUN_000531-T1
OG0001511	LHA05_001487-T1	FUN_000530-T1
OG0001512	LHA05_001488-T1	FUN_000529-T1
OG0001513	LHA05_001489-T1	FUN_000528-T1
OG0001514	LHA05_001490-T1	FUN_000526-T1
OG0001515	LHA05_001491-T1	FUN_000525-T1
OG0001516	LHA05_001492-T1	FUN_000524-T1
OG0001517	LHA05_001494-T1	FUN_000521-T1
OG0001518	LHA05_001495-T1	FUN_000520-T1
OG0001519	LHA05_001496-T1	FUN_000518-T1
OG0001520	LHA05_001498-T1	FUN_000517-T1
OG0001521	LHA05_001499-T1	FUN_000516-T1
OG0001522	LHA05_001500-T1	FUN_000515-T1
OG0001523	LHA05_001501-T1	FUN_000514-T1
OG0001524	LHA05_001502-T1	FUN_000513-T1
OG0001525	LHA05_001503-T1	FUN_000512-T1
OG0001526	LHA05_001504-T1	FUN_000510-T1
OG0001527	LHA05_001505-T1	FUN_000509-T1
OG0001528	LHA05_001506-T1	FUN_000508-T1
OG0001529	LHA05_001507-T1	FUN_000507-T1
OG0001530	LHA05_001508-T1	FUN_000505-T1
OG0001531	LHA05_001509-T1	FUN_000504-T1
OG0001532	LHA05_001510-T1	FUN_000503-T1
OG0001533	LHA05_001511-T1	FUN_000502-T1
OG0001534	LHA05_001512-T1	FUN_000501-T1
OG0001535	LHA05_001515-T1	FUN_000499-T1
OG0001536	LHA05_001516-T1	FUN_000498-T1
OG0001537	LHA05_001517-T1	FUN_000497-T1
OG0001538	LHA05_001519-T1	FUN_000496-T1
OG0001539	LHA05_001520-T1	FUN_000495-T1
OG0001540	LHA05_001521-T1	FUN_000494-T1
OG0001541	LHA05_001522-T1	FUN_000493-T1
OG0001542	LHA05_001523-T1	FUN_000492-T1
OG0001543	LHA05_001524-T1	FUN_000491-T1
OG0001544	LHA05_001525-T1	FUN_000489-T1
OG0001545	LHA05_001527-T1	FUN_000487-T1
OG0001546	LHA05_001528-T1	FUN_000486-T1
OG0001547	LHA05_001529-T1	FUN_000485-T1
OG0001548	LHA05_001530-T1	FUN_000484-T1
OG0001549	LHA05_001531-T1	FUN_004043-T1
OG0001550	LHA05_001532-T1	FUN_004044-T1
OG0001551	LHA05_001533-T1	FUN_004045-T1
OG0001552	LHA05_001534-T1	FUN_004046-T1
OG0001553	LHA05_001535-T1	FUN_004047-T1
OG0001554	LHA05_001536-T1	FUN_004048-T1
OG0001555	LHA05_001537-T1	FUN_004050-T1
OG0001556	LHA05_001538-T1	FUN_005094-T1
OG0001557	LHA05_001539-T1	FUN_005095-T1
OG0001558	LHA05_001540-T1	FUN_005096-T1
OG0001559	LHA05_001541-T1	FUN_005097-T1
OG0001560	LHA05_001542-T1	FUN_005098-T1
OG0001561	LHA05_001543-T1	FUN_001648-T1
OG0001562	LHA05_001544-T1	FUN_001647-T1
OG0001563	LHA05_001545-T1	FUN_001644-T1
OG0001564	LHA05_001546-T1	FUN_001642-T1
OG0001565	LHA05_001547-T1	FUN_001641-T1
OG0001566	LHA05_001548-T1	FUN_001639-T1
OG0001567	LHA05_001551-T1	FUN_002714-T1
OG0001568	LHA05_001552-T1	FUN_002715-T1
OG0001569	LHA05_001554-T1	FUN_002717-T1
OG0001570	LHA05_001555-T1	FUN_002718-T1
OG0001571	LHA05_001556-T1	FUN_002719-T1
OG0001572	LHA05_001557-T1	FUN_002720-T1
OG0001573	LHA05_001558-T1	FUN_002721-T1
OG0001574	LHA05_001560-T1	FUN_003077-T1
OG0001575	LHA05_001561-T1	FUN_003076-T1
OG0001576	LHA05_001562-T1	FUN_003074-T1
OG0001577	LHA05_001563-T1	FUN_003073-T1
OG0001578	LHA05_001564-T1	FUN_003072-T1
OG0001579	LHA05_001565-T1	FUN_003071-T1
OG0001580	LHA05_001566-T1	FUN_003070-T1
OG0001581	LHA05_001567-T1	FUN_003069-T1
OG0001582	LHA05_001568-T1	FUN_003068-T1
OG0001583	LHA05_001569-T1	FUN_003067-T1
OG0001584	LHA05_001570-T1	FUN_003066-T1
OG0001585	LHA05_001571-T1	FUN_005655-T1
OG0001586	LHA05_001573-T1	FUN_003342-T1
OG0001587	LHA05_001574-T1	FUN_003343-T1
OG0001588	LHA05_001575-T1	FUN_003344-T1
OG0001589	LHA05_001576-T1	FUN_003345-T1
OG0001590	LHA05_001577-T1	FUN_003346-T1
OG0001591	LHA05_001578-T1	FUN_003347-T1
OG0001592	LHA05_001579-T1	FUN_003348-T1
OG0001593	LHA05_001580-T1	FUN_003349-T1
OG0001594	LHA05_001582-T1	FUN_003351-T1
OG0001595	LHA05_001583-T1	FUN_003352-T1
OG0001596	LHA05_001585-T1	FUN_004239-T1
OG0001597	LHA05_001587-T1	FUN_004237-T1
OG0001598	LHA05_001588-T1	FUN_004236-T1
OG0001599	LHA05_001589-T1	FUN_004235-T1
OG0001600	LHA05_001590-T1	FUN_004234-T1
OG0001601	LHA05_001591-T1	FUN_004233-T1
OG0001602	LHA05_001592-T1	FUN_004232-T1
OG0001603	LHA05_001593-T1	FUN_004231-T1
OG0001604	LHA05_001595-T1	FUN_004229-T1
OG0001605	LHA05_001596-T1	FUN_004228-T1
OG0001606	LHA05_001599-T1	FUN_003679-T1
OG0001607	LHA05_001600-T1	FUN_003680-T1
OG0001608	LHA05_001601-T1	FUN_003681-T1
OG0001609	LHA05_001602-T1	FUN_003682-T1
OG0001610	LHA05_001603-T1	FUN_003683-T1
OG0001611	LHA05_001604-T1	FUN_003684-T1
OG0001612	LHA05_001605-T1	FUN_003685-T1
OG0001613	LHA05_001606-T1	FUN_003686-T1
OG0001614	LHA05_001607-T1	FUN_003687-T1
OG0001615	LHA05_001608-T1	FUN_003688-T1
OG0001616	LHA05_001609-T1	FUN_003689-T1
OG0001617	LHA05_001610-T1	FUN_003690-T1
OG0001618	LHA05_001611-T1	FUN_003691-T1
OG0001619	LHA05_001612-T1	FUN_005296-T1
OG0001620	LHA05_001613-T1	FUN_005297-T1
OG0001621	LHA05_001614-T1	FUN_005298-T1
OG0001622	LHA05_001616-T1	FUN_004018-T1
OG0001623	LHA05_001617-T1	FUN_004019-T1
OG0001624	LHA05_001618-T1	FUN_004020-T1
OG0001625	LHA05_001619-T1	FUN_004021-T1
OG0001626	LHA05_001621-T1	FUN_004023-T1
OG0001627	LHA05_001622-T1	FUN_004024-T1
OG0001628	LHA05_001623-T1	FUN_004025-T1
OG0001629	LHA05_001624-T1	FUN_004026-T1
OG0001630	LHA05_001627-T1	FUN_004029-T1
OG0001631	LHA05_001628-T1	FUN_005023-T1
OG0001632	LHA05_001629-T1	FUN_005022-T1
OG0001633	LHA05_001630-T1	FUN_005021-T1
OG0001634	LHA05_001631-T1	FUN_005020-T1
OG0001635	LHA05_001632-T1	FUN_001953-T1
OG0001636	LHA05_001633-T1	FUN_001952-T1
OG0001637	LHA05_001634-T1	FUN_001951-T1
OG0001638	LHA05_001635-T1	FUN_001950-T1
OG0001639	LHA05_001636-T1	FUN_001949-T1
OG0001640	LHA05_001637-T1	FUN_001948-T1
OG0001641	LHA05_001638-T1	FUN_001947-T1
OG0001642	LHA05_001639-T1	FUN_001946-T1
OG0001643	LHA05_001640-T1	FUN_001945-T1
OG0001644	LHA05_001642-T1	FUN_001943-T1
OG0001645	LHA05_001643-T1	FUN_001942-T1
OG0001646	LHA05_001644-T1	FUN_001941-T1
OG0001647	LHA05_001645-T1	FUN_001940-T1
OG0001648	LHA05_001646-T1	FUN_001938-T1
OG0001649	LHA05_001648-T1	FUN_001936-T1
OG0001650	LHA05_001649-T1	FUN_001935-T1
OG0001651	LHA05_001650-T1	FUN_001934-T1
OG0001652	LHA05_001651-T1	FUN_001933-T1
OG0001653	LHA05_001652-T1	FUN_001932-T1
OG0001654	LHA05_001653-T1	FUN_001931-T1
OG0001655	LHA05_001654-T1	FUN_001930-T1
OG0001656	LHA05_001655-T1	FUN_001929-T1
OG0001657	LHA05_001656-T1	FUN_001928-T1
OG0001658	LHA05_001657-T1	FUN_001927-T1
OG0001659	LHA05_001658-T1	FUN_005552-T1
OG0001660	LHA05_001659-T1	FUN_005533-T1
OG0001661	LHA05_001662-T1	FUN_004880-T1
OG0001662	LHA05_001663-T1	FUN_004879-T1
OG0001663	LHA05_001664-T1	FUN_004878-T1
OG0001664	LHA05_001666-T1	FUN_004854-T1
OG0001665	LHA05_001667-T1	FUN_004853-T1
OG0001666	LHA05_001668-T1	FUN_004852-T1
OG0001667	LHA05_001671-T1	FUN_001867-T1
OG0001668	LHA05_001672-T1	FUN_001866-T1
OG0001669	LHA05_001674-T1	FUN_001865-T1
OG0001670	LHA05_001675-T1	FUN_001864-T1
OG0001671	LHA05_001676-T1	FUN_001863-T1
OG0001672	LHA05_001677-T1	FUN_001862-T1
OG0001673	LHA05_001678-T1	FUN_001861-T1
OG0001674	LHA05_001679-T1	FUN_001860-T1
OG0001675	LHA05_001680-T1	FUN_001859-T1
OG0001676	LHA05_001681-T1	FUN_001858-T1
OG0001677	LHA05_001682-T1	FUN_001857-T1
OG0001678	LHA05_001683-T1	FUN_001856-T1
OG0001679	LHA05_001684-T1	FUN_001855-T1
OG0001680	LHA05_001685-T1	FUN_001854-T1
OG0001681	LHA05_001686-T1	FUN_001853-T1
OG0001682	LHA05_001687-T1	FUN_004031-T1
OG0001683	LHA05_001688-T1	FUN_004032-T1
OG0001684	LHA05_001689-T1	FUN_004033-T1
OG0001685	LHA05_001690-T1	FUN_004034-T1
OG0001686	LHA05_001692-T1	FUN_004036-T1
OG0001687	LHA05_001693-T1	FUN_004037-T1
OG0001688	LHA05_001694-T1	FUN_004038-T1
OG0001689	LHA05_001695-T1	FUN_004039-T1
OG0001690	LHA05_001696-T1	FUN_004040-T1
OG0001691	LHA05_001697-T1	FUN_002659-T1
OG0001692	LHA05_001698-T1	FUN_002658-T1
OG0001693	LHA05_001700-T1	FUN_002656-T1
OG0001694	LHA05_001701-T1	FUN_002655-T1
OG0001695	LHA05_001702-T1	FUN_002654-T1
OG0001696	LHA05_001703-T1	FUN_002653-T1
OG0001697	LHA05_001704-T1	FUN_002652-T1
OG0001698	LHA05_001705-T1	FUN_002651-T1
OG0001699	LHA05_001707-T1	FUN_002649-T1
OG0001700	LHA05_001708-T1	FUN_002648-T1
OG0001701	LHA05_001709-T1	FUN_004812-T1
OG0001702	LHA05_001710-T1	FUN_004811-T1
OG0001703	LHA05_001711-T1	FUN_004810-T1
OG0001704	LHA05_001712-T1	FUN_004809-T1
OG0001705	LHA05_001714-T1	FUN_005016-T1
OG0001706	LHA05_001715-T1	FUN_005610-T1
OG0001707	LHA05_001716-T1	FUN_002531-T1
OG0001708	LHA05_001717-T1	FUN_002532-T1
OG0001709	LHA05_001718-T1	FUN_002533-T1
OG0001710	LHA05_001719-T1	FUN_002534-T1
OG0001711	LHA05_001720-T1	FUN_002536-T1
OG0001712	LHA05_001721-T1	FUN_002537-T1
OG0001713	LHA05_001722-T1	FUN_002538-T1
OG0001714	LHA05_001723-T1	FUN_002539-T1
OG0001715	LHA05_001724-T1	FUN_002540-T1
OG0001716	LHA05_001725-T1	FUN_002541-T1
OG0001717	LHA05_001726-T1	FUN_002542-T1
OG0001718	LHA05_001729-T1	FUN_002545-T1
OG0001719	LHA05_001730-T1	FUN_002546-T1
OG0001720	LHA05_001731-T1	FUN_002547-T1
OG0001721	LHA05_001732-T1	FUN_002549-T1
OG0001722	LHA05_001734-T1	FUN_002551-T1
OG0001723	LHA05_001735-T1	FUN_004387-T1
OG0001724	LHA05_001736-T1	FUN_004388-T1
OG0001725	LHA05_001737-T1	FUN_004389-T1
OG0001726	LHA05_001738-T1	FUN_004390-T1
OG0001727	LHA05_001739-T1	FUN_004391-T1
OG0001728	LHA05_001740-T1	FUN_004392-T1
OG0001729	LHA05_001746-T1	FUN_005516-T1
OG0001730	LHA05_001747-T1	FUN_004202-T1
OG0001731	LHA05_001748-T1	FUN_004201-T1
OG0001732	LHA05_001749-T1	FUN_004200-T1
OG0001733	LHA05_001750-T1	FUN_004199-T1
OG0001734	LHA05_001751-T1	FUN_004198-T1
OG0001735	LHA05_001752-T1	FUN_004196-T1
OG0001736	LHA05_001753-T1	FUN_004195-T1
OG0001737	LHA05_001754-T1	FUN_003742-T1
OG0001738	LHA05_001755-T1	FUN_003743-T1
OG0001739	LHA05_001756-T1	FUN_003744-T1
OG0001740	LHA05_001757-T1	FUN_003745-T1
OG0001741	LHA05_001758-T1	FUN_003746-T1
OG0001742	LHA05_001759-T1	FUN_003747-T1
OG0001743	LHA05_001760-T1	FUN_003748-T1
OG0001744	LHA05_001761-T1	FUN_003749-T1
OG0001745	LHA05_001762-T1	FUN_003750-T1
OG0001746	LHA05_001763-T1	FUN_003751-T1
OG0001747	LHA05_001764-T1	FUN_003752-T1
OG0001748	LHA05_001765-T1	FUN_003753-T1
OG0001749	LHA05_001766-T1	FUN_005369-T1
OG0001750	LHA05_001767-T1	FUN_005370-T1
OG0001751	LHA05_001768-T1	FUN_005371-T1
OG0001752	LHA05_001769-T1	FUN_005399-T1
OG0001753	LHA05_001770-T1	FUN_005398-T1
OG0001754	LHA05_001771-T1	FUN_004940-T1
OG0001755	LHA05_001772-T1	FUN_004939-T1
OG0001756	LHA05_001773-T1	FUN_004938-T1
OG0001757	LHA05_001774-T1	FUN_004937-T1
OG0001758	LHA05_001775-T1	FUN_004936-T1
OG0001759	LHA05_001776-T1	FUN_005287-T1
OG0001760	LHA05_001780-T1	FUN_004587-T1
OG0001761	LHA05_001781-T1	FUN_004586-T1
OG0001762	LHA05_001783-T1	FUN_004584-T1
OG0001763	LHA05_001784-T1	FUN_004583-T1
OG0001764	LHA05_001785-T1	FUN_002751-T1
OG0001765	LHA05_001786-T1	FUN_002752-T1
OG0001766	LHA05_001787-T1	FUN_005498-T1
OG0001767	LHA05_001788-T1	FUN_005499-T1
OG0001768	LHA05_001789-T1	FUN_005539-T1
OG0001769	LHA05_001790-T1	FUN_003027-T1
OG0001770	LHA05_001792-T1	FUN_003025-T1
OG0001771	LHA05_001794-T1	FUN_003024-T1
OG0001772	LHA05_001795-T1	FUN_003023-T1
OG0001773	LHA05_001796-T1	FUN_003021-T1
OG0001774	LHA05_001797-T1	FUN_003020-T1
OG0001775	LHA05_001798-T1	FUN_003019-T1
OG0001776	LHA05_001799-T1	FUN_003018-T1
OG0001777	LHA05_001800-T1	FUN_003017-T1
OG0001778	LHA05_001802-T1	FUN_003015-T1
OG0001779	LHA05_001803-T1	FUN_005351-T1
OG0001780	LHA05_001805-T1	FUN_005168-T1
OG0001781	LHA05_001806-T1	FUN_005169-T1
OG0001782	LHA05_001807-T1	FUN_005170-T1
OG0001783	LHA05_001808-T1	FUN_004567-T1
OG0001784	LHA05_001809-T1	FUN_004566-T1
OG0001785	LHA05_001810-T1	FUN_004565-T1
OG0001786	LHA05_001811-T1	FUN_004564-T1
OG0001787	LHA05_001812-T1	FUN_004563-T1
OG0001788	LHA05_001813-T1	FUN_004562-T1
OG0001789	LHA05_001814-T1	FUN_004561-T1
OG0001790	LHA05_001815-T1	FUN_005612-T1
OG0001791	LHA05_001816-T1	FUN_005615-T1
OG0001792	LHA05_001817-T1	FUN_004438-T1
OG0001793	LHA05_001818-T1	FUN_004437-T1
OG0001794	LHA05_001820-T1	FUN_004435-T1
OG0001795	LHA05_001821-T1	FUN_004434-T1
OG0001796	LHA05_001822-T1	FUN_004433-T1
OG0001797	LHA05_001823-T1	FUN_004432-T1
OG0001798	LHA05_001824-T1	FUN_004351-T1
OG0001799	LHA05_001825-T1	FUN_004353-T1
OG0001800	LHA05_001826-T1	FUN_004354-T1
OG0001801	LHA05_001827-T1	FUN_004355-T1
OG0001802	LHA05_001829-T1	FUN_004357-T1
OG0001803	LHA05_001831-T1	FUN_005427-T1
OG0001804	LHA05_001832-T1	FUN_001896-T1
OG0001805	LHA05_001835-T1	FUN_001893-T1
OG0001806	LHA05_001836-T1	FUN_001892-T1
OG0001807	LHA05_001837-T1	FUN_001891-T1
OG0001808	LHA05_001838-T1	FUN_001890-T1
OG0001809	LHA05_001842-T1	FUN_001886-T1
OG0001810	LHA05_001843-T1	FUN_001885-T1
OG0001811	LHA05_001844-T1	FUN_001884-T1
OG0001812	LHA05_001845-T1	FUN_001883-T1
OG0001813	LHA05_001846-T1	FUN_001882-T1
OG0001814	LHA05_001849-T1	FUN_001878-T1
OG0001815	LHA05_001850-T1	FUN_001876-T1
OG0001816	LHA05_001851-T1	FUN_001875-T1
OG0001817	LHA05_001852-T1	FUN_001874-T1
OG0001818	LHA05_001854-T1	FUN_001872-T1
OG0001819	LHA05_001855-T1	FUN_001871-T1
OG0001820	LHA05_001856-T1	FUN_001870-T1
OG0001821	LHA05_001858-T1	FUN_004713-T1
OG0001822	LHA05_001859-T1	FUN_004714-T1
OG0001823	LHA05_001860-T1	FUN_004715-T1
OG0001824	LHA05_001861-T1	FUN_004716-T1
OG0001825	LHA05_001862-T1	FUN_004717-T1
OG0001826	LHA05_001863-T1	FUN_004718-T1
OG0001827	LHA05_001864-T1	FUN_004719-T1
OG0001828	LHA05_001865-T1	FUN_004720-T1
OG0001829	LHA05_001866-T1	FUN_005274-T1
OG0001830	LHA05_001867-T1	FUN_005275-T1
OG0001831	LHA05_001868-T1	FUN_005276-T1
OG0001832	LHA05_001869-T1	FUN_004793-T1
OG0001833	LHA05_001870-T1	FUN_004792-T1
OG0001834	LHA05_001871-T1	FUN_004791-T1
OG0001835	LHA05_001872-T1	FUN_004790-T1
OG0001836	LHA05_001875-T1	FUN_004787-T1
OG0001837	LHA05_001876-T1	FUN_004786-T1
OG0001838	LHA05_001877-T1	FUN_004785-T1
OG0001839	LHA05_001878-T1	FUN_001316-T1
OG0001840	LHA05_001880-T1	FUN_001318-T1
OG0001841	LHA05_001882-T1	FUN_001320-T1
OG0001842	LHA05_001883-T1	FUN_001321-T1
OG0001843	LHA05_001884-T1	FUN_001322-T1
OG0001844	LHA05_001886-T1	FUN_001324-T1
OG0001845	LHA05_001887-T1	FUN_001325-T1
OG0001846	LHA05_001888-T1	FUN_001326-T1
OG0001847	LHA05_001889-T1	FUN_001327-T1
OG0001848	LHA05_001890-T1	FUN_001328-T1
OG0001849	LHA05_001893-T1	FUN_001331-T1
OG0001850	LHA05_001894-T1	FUN_001332-T1
OG0001851	LHA05_001895-T1	FUN_001333-T1
OG0001852	LHA05_001897-T1	FUN_001335-T1
OG0001853	LHA05_001898-T1	FUN_001336-T1
OG0001854	LHA05_001899-T1	FUN_001337-T1
OG0001855	LHA05_001900-T1	FUN_001338-T1
OG0001856	LHA05_001901-T1	FUN_001339-T1
OG0001857	LHA05_001902-T1	FUN_001340-T1
OG0001858	LHA05_001903-T1	FUN_001341-T1
OG0001859	LHA05_001904-T1	FUN_001342-T1
OG0001860	LHA05_001905-T1	FUN_001343-T1
OG0001861	LHA05_001906-T1	FUN_001344-T1
OG0001862	LHA05_001907-T1	FUN_001345-T1
OG0001863	LHA05_001908-T1	FUN_001346-T1
OG0001864	LHA05_001909-T1	FUN_001347-T1
OG0001865	LHA05_001910-T1	FUN_001348-T1
OG0001866	LHA05_001911-T1	FUN_001349-T1
OG0001867	LHA05_001912-T1	FUN_001350-T1
OG0001868	LHA05_001913-T1	FUN_001351-T1
OG0001869	LHA05_001914-T1	FUN_001352-T1
OG0001870	LHA05_001915-T1	FUN_001353-T1
OG0001871	LHA05_001916-T1	FUN_001354-T1
OG0001872	LHA05_001917-T1	FUN_001355-T1
OG0001873	LHA05_001919-T1	FUN_001357-T1
OG0001874	LHA05_001920-T1	FUN_001358-T1
OG0001875	LHA05_001921-T1	FUN_005218-T1
OG0001876	LHA05_001922-T1	FUN_005217-T1
OG0001877	LHA05_001924-T1	FUN_002023-T1
OG0001878	LHA05_001925-T1	FUN_002022-T1
OG0001879	LHA05_001927-T1	FUN_002021-T1
OG0001880	LHA05_001928-T1	FUN_002020-T1
OG0001881	LHA05_001929-T1	FUN_002019-T1
OG0001882	LHA05_001930-T1	FUN_002018-T1
OG0001883	LHA05_001931-T1	FUN_002017-T1
OG0001884	LHA05_001932-T1	FUN_002016-T1
OG0001885	LHA05_001933-T1	FUN_002015-T1
OG0001886	LHA05_001934-T1	FUN_002014-T1
OG0001887	LHA05_001936-T1	FUN_002013-T1
OG0001888	LHA05_001937-T1	FUN_002012-T1
OG0001889	LHA05_001938-T1	FUN_002011-T1
OG0001890	LHA05_001939-T1	FUN_002010-T1
OG0001891	LHA05_001940-T1	FUN_002009-T1
OG0001892	LHA05_001942-T1	FUN_002007-T1
OG0001893	LHA05_001943-T1	FUN_002006-T1
OG0001894	LHA05_001944-T1	FUN_002005-T1
OG0001895	LHA05_001945-T1	FUN_002004-T1
OG0001896	LHA05_001946-T1	FUN_002003-T1
OG0001897	LHA05_001947-T1	FUN_002002-T1
OG0001898	LHA05_001948-T1	FUN_003728-T1
OG0001899	LHA05_001949-T1	FUN_003727-T1
OG0001900	LHA05_001950-T1	FUN_003726-T1
OG0001901	LHA05_001951-T1	FUN_003725-T1
OG0001902	LHA05_001952-T1	FUN_003724-T1
OG0001903	LHA05_001953-T1	FUN_003723-T1
OG0001904	LHA05_001957-T1	FUN_003718-T1
OG0001905	LHA05_001958-T1	FUN_003717-T1
OG0001906	LHA05_001959-T1	FUN_003716-T1
OG0001907	LHA05_001960-T1	FUN_003715-T1
OG0001908	LHA05_001962-T1	FUN_003713-T1
OG0001909	LHA05_001963-T1	FUN_003712-T1
OG0001910	LHA05_001966-T1	FUN_005083-T1
OG0001911	LHA05_001967-T1	FUN_005084-T1
OG0001912	LHA05_001968-T1	FUN_005085-T1
OG0001913	LHA05_001969-T1	FUN_005086-T1
OG0001914	LHA05_001970-T1	FUN_005087-T1
OG0001915	LHA05_001971-T1	FUN_005088-T1
OG0001916	LHA05_001972-T1	FUN_003741-T1
OG0001917	LHA05_001973-T1	FUN_003740-T1
OG0001918	LHA05_001974-T1	FUN_003738-T1
OG0001919	LHA05_001975-T1	FUN_003737-T1
OG0001920	LHA05_001976-T1	FUN_003736-T1
OG0001921	LHA05_001977-T1	FUN_003735-T1
OG0001922	LHA05_001978-T1	FUN_003734-T1
OG0001923	LHA05_001979-T1	FUN_003733-T1
OG0001924	LHA05_001980-T1	FUN_003732-T1
OG0001925	LHA05_001981-T1	FUN_003731-T1
OG0001926	LHA05_001982-T1	FUN_003730-T1
OG0001927	LHA05_001984-T1	FUN_002991-T1
OG0001928	LHA05_001986-T1	FUN_002989-T1
OG0001929	LHA05_001987-T1	FUN_002988-T1
OG0001930	LHA05_001988-T1	FUN_002987-T1
OG0001931	LHA05_001989-T1	FUN_002986-T1
OG0001932	LHA05_001990-T1	FUN_002985-T1
OG0001933	LHA05_001991-T1	FUN_002984-T1
OG0001934	LHA05_001992-T1	FUN_002983-T1
OG0001935	LHA05_001993-T1	FUN_002982-T1
OG0001936	LHA05_001994-T1	FUN_002981-T1
OG0001937	LHA05_001995-T1	FUN_002980-T1
OG0001938	LHA05_001996-T1	FUN_005441-T1
OG0001939	LHA05_001997-T1	FUN_004895-T1
OG0001940	LHA05_001998-T1	FUN_004449-T1
OG0001941	LHA05_001999-T1	FUN_004450-T1
OG0001942	LHA05_002000-T1	FUN_004451-T1
OG0001943	LHA05_002001-T1	FUN_004452-T1
OG0001944	LHA05_002002-T1	FUN_004453-T1
OG0001945	LHA05_002003-T1	FUN_005652-T1
OG0001946	LHA05_002004-T1	FUN_005268-T1
OG0001947	LHA05_002005-T1	FUN_005267-T1
OG0001948	LHA05_002006-T1	FUN_005266-T1
OG0001949	LHA05_002007-T1	FUN_004244-T1
OG0001950	LHA05_002008-T1	FUN_004243-T1
OG0001951	LHA05_002009-T1	FUN_004242-T1
OG0001952	LHA05_002010-T1	FUN_004241-T1
OG0001953	LHA05_002011-T1	FUN_002001-T1
OG0001954	LHA05_002012-T1	FUN_002000-T1
OG0001955	LHA05_002013-T1	FUN_001999-T1
OG0001956	LHA05_002014-T1	FUN_001998-T1
OG0001957	LHA05_002015-T1	FUN_001997-T1
OG0001958	LHA05_002016-T1	FUN_001996-T1
OG0001959	LHA05_002018-T1	FUN_001995-T1
OG0001960	LHA05_002019-T1	FUN_001994-T1
OG0001961	LHA05_002020-T1	FUN_001993-T1
OG0001962	LHA05_002025-T1	FUN_001987-T1
OG0001963	LHA05_002026-T1	FUN_001986-T1
OG0001964	LHA05_002027-T1	FUN_001985-T1
OG0001965	LHA05_002028-T1	FUN_001984-T1
OG0001966	LHA05_002030-T1	FUN_001981-T1
OG0001967	LHA05_002031-T1	FUN_001980-T1
OG0001968	LHA05_002032-T1	FUN_001979-T1
OG0001969	LHA05_002033-T1	FUN_001978-T1
OG0001970	LHA05_002034-T1	FUN_001977-T1
OG0001971	LHA05_002035-T1	FUN_001976-T1
OG0001972	LHA05_002036-T1	FUN_001975-T1
OG0001973	LHA05_002037-T1	FUN_004529-T1
OG0001974	LHA05_002038-T1	FUN_004530-T1
OG0001975	LHA05_002039-T1	FUN_004531-T1
OG0001976	LHA05_002040-T1	FUN_004532-T1
OG0001977	LHA05_002041-T1	FUN_004533-T1
OG0001978	LHA05_002042-T1	FUN_004534-T1
OG0001979	LHA05_002043-T1	FUN_004535-T1
OG0001980	LHA05_002044-T1	FUN_004536-T1
OG0001981	LHA05_002045-T1	FUN_004537-T1
OG0001982	LHA05_002046-T1	FUN_000765-T1
OG0001983	LHA05_002047-T1	FUN_000766-T1
OG0001984	LHA05_002048-T1	FUN_000767-T1
OG0001985	LHA05_002049-T1	FUN_000768-T1
OG0001986	LHA05_002050-T1	FUN_000769-T1
OG0001987	LHA05_002051-T1	FUN_000770-T1
OG0001988	LHA05_002052-T1	FUN_000771-T1
OG0001989	LHA05_002053-T1	FUN_000772-T1
OG0001990	LHA05_002054-T1	FUN_000773-T1
OG0001991	LHA05_002055-T1	FUN_000774-T1
OG0001992	LHA05_002056-T1	FUN_000775-T1
OG0001993	LHA05_002057-T1	FUN_000776-T1
OG0001994	LHA05_002058-T1	FUN_000778-T1
OG0001995	LHA05_002059-T1	FUN_000779-T1
OG0001996	LHA05_002060-T1	FUN_000780-T1
OG0001997	LHA05_002061-T1	FUN_000781-T1
OG0001998	LHA05_002062-T1	FUN_000782-T1
[truncated: 2,578 more rows]

## Sheet: WY3-10-4_annotation.gff3
Contig_1	funannotate	gene	5495	6772	.	-	.	ID=FUN_000001;
Contig_1	funannotate	mRNA	5495	6772	.	-	.	ID=FUN_000001-T1;Parent=FUN_000001;product=hypothetical protein;Dbxref=PFAM:PF18503,InterPro:IPR000717,PFAM:PF01399,InterPro:IPR040773,InterPro:IPR036390,PFAM:PF18055,InterPro:IPR040780;note=BUSCO:EOG092630YS;
Contig_1	funannotate	exon	5495	6772	.	-	.	ID=FUN_000001-T1.exon1;Parent=FUN_000001-T1;
Contig_1	funannotate	CDS	5495	6772	.	-	0	ID=FUN_000001-T1.cds;Parent=FUN_000001-T1;
Contig_1	funannotate	gene	7042	9192	.	-	.	ID=FUN_000002;Name=CCR4;
Contig_1	funannotate	mRNA	7042	9192	.	-	.	ID=FUN_000002-T1;Parent=FUN_000002;product=Glucose-repressible alcohol dehydrogenase transcriptional effector;Ontology_term=GO:0003824,GO:0005515;Dbxref=InterPro:IPR005135,InterPro:IPR001611,InterPro:IPR003591,InterPro:IPR036691,PFAM:PF03372,PFAM:PF12799,InterPro:IPR032675,InterPro:IPR025875;note=BUSCO:EOG09260WGT;
Contig_1	funannotate	exon	7042	9192	.	-	.	ID=FUN_000002-T1.exon1;Parent=FUN_000002-T1;
Contig_1	funannotate	CDS	7042	9192	.	-	0	ID=FUN_000002-T1.cds;Parent=FUN_000002-T1;
Contig_1	funannotate	gene	15258	15330	.	+	.	ID=FUN_000003;
Contig_1	funannotate	tRNA	15258	15330	.	+	.	ID=FUN_000003-T1;Parent=FUN_000003;product=tRNA-Ala;
Contig_1	funannotate	exon	15258	15330	.	+	.	ID=FUN_000003-T1.exon1;Parent=FUN_000003-T1;
Contig_1	funannotate	gene	29548	29620	.	-	.	ID=FUN_000004;
Contig_1	funannotate	tRNA	29548	29620	.	-	.	ID=FUN_000004-T1;Parent=FUN_000004;product=tRNA-Arg;
Contig_1	funannotate	exon	29548	29620	.	-	.	ID=FUN_000004-T1.exon1;Parent=FUN_000004-T1;
Contig_1	funannotate	gene	30457	31872	.	-	.	ID=FUN_000005;
Contig_1	funannotate	mRNA	30457	31872	.	-	.	ID=FUN_000005-T1;Parent=FUN_000005;product=hypothetical protein;Ontology_term=GO:0030170,GO:0003824,GO:0008483,GO:0003867,GO:0009448;Dbxref=InterPro:IPR015422,InterPro:IPR004631,InterPro:IPR015421,InterPro:IPR005814,PFAM:PF00202,InterPro:IPR015424;
Contig_1	funannotate	exon	30457	31872	.	-	.	ID=FUN_000005-T1.exon1;Parent=FUN_000005-T1;
Contig_1	funannotate	CDS	30457	31872	.	-	0	ID=FUN_000005-T1.cds;Parent=FUN_000005-T1;
Contig_1	funannotate	gene	39532	39831	.	+	.	ID=FUN_000006;
Contig_1	funannotate	mRNA	39532	39831	.	+	.	ID=FUN_000006-T1;Parent=FUN_000006;product=hypothetical protein;note=SECRETED:SignalP(1-20,SECRETED:cutsite=PDA-AV,SECRETED:prob=0.1958);
Contig_1	funannotate	exon	39532	39831	.	+	.	ID=FUN_000006-T1.exon1;Parent=FUN_000006-T1;
Contig_1	funannotate	CDS	39532	39831	.	+	0	ID=FUN_000006-T1.cds;Parent=FUN_000006-T1;
Contig_1	funannotate	gene	54670	55593	.	+	.	ID=FUN_000007;Name=ERG25_1;
Contig_1	funannotate	mRNA	54670	55593	.	+	.	ID=FUN_000007-T1;Parent=FUN_000007;product=C-4 sterol methyl oxidase;Ontology_term=GO:0005506,GO:0016491,GO:0008610;Dbxref=InterPro:IPR006694,PFAM:PF04116;
Contig_1	funannotate	exon	54670	55593	.	+	.	ID=FUN_000007-T1.exon1;Parent=FUN_000007-T1;
Contig_1	funannotate	CDS	54670	55593	.	+	0	ID=FUN_000007-T1.cds;Parent=FUN_000007-T1;
Contig_1	funannotate	gene	56016	56327	.	-	.	ID=FUN_000008;Name=HHF1_1;
Contig_1	funannotate	mRNA	56016	56327	.	-	.	ID=FUN_000008-T1;Parent=FUN_000008;product=Histone H4;Ontology_term=GO:0046982,GO:0003677,GO:0006352,GO:0000786;Dbxref=InterPro:IPR019809,PFAM:PF00808,InterPro:IPR001951,InterPro:IPR009072,InterPro:IPR004823,InterPro:IPR035425,PFAM:PF15511,PFAM:PF02969;
Contig_1	funannotate	exon	56016	56327	.	-	.	ID=FUN_000008-T1.exon1;Parent=FUN_000008-T1;
Contig_1	funannotate	CDS	56016	56327	.	-	0	ID=FUN_000008-T1.cds;Parent=FUN_000008-T1;
Contig_1	funannotate	gene	56812	57222	.	+	.	ID=FUN_000009;Name=HHT1_1;
Contig_1	funannotate	mRNA	56812	57222	.	+	.	ID=FUN_000009-T1;Parent=FUN_000009;product=histone H3.1;Ontology_term=GO:0000786,GO:0046982,GO:0003677;Dbxref=PFAM:PF00125,InterPro:IPR009072,InterPro:IPR000164,InterPro:IPR007125;
Contig_1	funannotate	exon	56812	57222	.	+	.	ID=FUN_000009-T1.exon1;Parent=FUN_000009-T1;
Contig_1	funannotate	CDS	56812	57222	.	+	0	ID=FUN_000009-T1.cds;Parent=FUN_000009-T1;
Contig_1	funannotate	gene	57874	58065	.	-	.	ID=FUN_000010;
Contig_1	funannotate	mRNA	57874	58065	.	-	.	ID=FUN_000010-T1;Parent=FUN_000010;product=hypothetical protein;Dbxref=PFAM:PF04119,InterPro:IPR007250;
Contig_1	funannotate	exon	57874	58065	.	-	.	ID=FUN_000010-T1.exon1;Parent=FUN_000010-T1;
Contig_1	funannotate	CDS	57874	58065	.	-	0	ID=FUN_000010-T1.cds;Parent=FUN_000010-T1;
Contig_1	funannotate	gene	63023	63310	.	+	.	ID=FUN_000011;
Contig_1	funannotate	mRNA	63023	63310	.	+	.	ID=FUN_000011-T1;Parent=FUN_000011;product=hypothetical protein;Ontology_term=GO:0007023,GO:0007021,GO:0048487;Dbxref=InterPro:IPR036126,InterPro:IPR004226,PFAM:PF02970;
Contig_1	funannotate	exon	63023	63310	.	+	.	ID=FUN_000011-T1.exon1;Parent=FUN_000011-T1;
Contig_1	funannotate	CDS	63023	63310	.	+	0	ID=FUN_000011-T1.cds;Parent=FUN_000011-T1;
Contig_1	funannotate	gene	63460	65308	.	-	.	ID=FUN_000012;Name=UGP1;
Contig_1	funannotate	mRNA	63460	65308	.	-	.	ID=FUN_000012-T1;Parent=FUN_000012;product=UTP-glucose-1-phosphate uridylyltransferase;Ontology_term=GO:0070569,GO:0003983,GO:0006011;Dbxref=InterPro:IPR002618,InterPro:IPR016267,InterPro:IPR029044,PFAM:PF01704;
Contig_1	funannotate	exon	65267	65308	.	-	.	ID=FUN_000012-T1.exon1;Parent=FUN_000012-T1;
Contig_1	funannotate	exon	63460	64917	.	-	.	ID=FUN_000012-T1.exon2;Parent=FUN_000012-T1;
Contig_1	funannotate	CDS	65267	65308	.	-	0	ID=FUN_000012-T1.cds;Parent=FUN_000012-T1;
Contig_1	funannotate	CDS	63460	64917	.	-	0	ID=FUN_000012-T1.cds;Parent=FUN_000012-T1;
Contig_1	funannotate	gene	73118	75160	.	-	.	ID=FUN_000013;
Contig_1	funannotate	mRNA	73118	75160	.	-	.	ID=FUN_000013-T1;Parent=FUN_000013;product=hypothetical protein;Ontology_term=GO:0003723;Dbxref=InterPro:IPR016024,InterPro:IPR033133,InterPro:IPR001313,InterPro:IPR040059,InterPro:IPR011989,InterPro:IPR012959,PFAM:PF08144;
Contig_1	funannotate	exon	73118	75160	.	-	.	ID=FUN_000013-T1.exon1;Parent=FUN_000013-T1;
Contig_1	funannotate	CDS	73118	75160	.	-	0	ID=FUN_000013-T1.cds;Parent=FUN_000013-T1;
Contig_1	funannotate	gene	79233	81332	.	+	.	ID=FUN_000014;
Contig_1	funannotate	mRNA	79233	81332	.	+	.	ID=FUN_000014-T1;Parent=FUN_000014;product=hypothetical protein;Ontology_term=GO:0070006,GO:0016787;Dbxref=InterPro:IPR036005,InterPro:IPR029149,InterPro:IPR000587,InterPro:IPR032416,PFAM:PF16189,InterPro:IPR000994,InterPro:IPR033740,PFAM:PF01321,PFAM:PF00557,PFAM:PF16188;note=MEROPS:MER0003105;
Contig_1	funannotate	exon	79233	79241	.	+	.	ID=FUN_000014-T1.exon1;Parent=FUN_000014-T1;
Contig_1	funannotate	exon	79377	81332	.	+	.	ID=FUN_000014-T1.exon2;Parent=FUN_000014-T1;
Contig_1	funannotate	CDS	79233	79241	.	+	0	ID=FUN_000014-T1.cds;Parent=FUN_000014-T1;
Contig_1	funannotate	CDS	79377	81332	.	+	0	ID=FUN_000014-T1.cds;Parent=FUN_000014-T1;
Contig_1	funannotate	gene	85927	86595	.	+	.	ID=FUN_000015;
Contig_1	funannotate	mRNA	85927	86595	.	+	.	ID=FUN_000015-T1;Parent=FUN_000015;product=hypothetical protein;Ontology_term=GO:0008080;Dbxref=PFAM:PF13673,InterPro:IPR000182,PFAM:PF13508,InterPro:IPR016181,PFAM:PF00583;
Contig_1	funannotate	exon	85927	86595	.	+	.	ID=FUN_000015-T1.exon1;Parent=FUN_000015-T1;
Contig_1	funannotate	CDS	85927	86595	.	+	0	ID=FUN_000015-T1.cds;Parent=FUN_000015-T1;
Contig_1	funannotate	gene	94304	96040	.	-	.	ID=FUN_000016;
Contig_1	funannotate	mRNA	94304	96040	.	-	.	ID=FUN_000016-T1;Parent=FUN_000016;product=hypothetical protein;Dbxref=PFAM:PF10355,PFAM:PF10348,InterPro:IPR018825,InterPro:IPR018827;note=SECRETED:SignalP(1-18,SECRETED:cutsite=TLA-HE,SECRETED:prob=0.8516);
Contig_1	funannotate	exon	94304	96040	.	-	.	ID=FUN_000016-T1.exon1;Parent=FUN_000016-T1;
Contig_1	funannotate	CDS	94304	96040	.	-	0	ID=FUN_000016-T1.cds;Parent=FUN_000016-T1;
Contig_1	funannotate	gene	98295	98615	.	-	.	ID=FUN_000017;Name=RPL44;
Contig_1	funannotate	mRNA	98295	98615	.	-	.	ID=FUN_000017-T1;Parent=FUN_000017;product=40s ribosomal protein L44e;Ontology_term=GO:0005840,GO:0003735,GO:0006412;Dbxref=InterPro:IPR011332,InterPro:IPR000552,PFAM:PF00935;note=BUSCO:EOG09265JX6;
Contig_1	funannotate	exon	98295	98615	.	-	.	ID=FUN_000017-T1.exon1;Parent=FUN_000017-T1;
Contig_1	funannotate	CDS	98295	98615	.	-	0	ID=FUN_000017-T1.cds;Parent=FUN_000017-T1;
Contig_1	funannotate	gene	102582	104828	.	-	.	ID=FUN_000018;
Contig_1	funannotate	mRNA	102582	104828	.	-	.	ID=FUN_000018-T1;Parent=FUN_000018;product=hypothetical protein;Ontology_term=GO:0003723;Dbxref=InterPro:IPR016024,InterPro:IPR033712,InterPro:IPR001313,InterPro:IPR011989,InterPro:IPR033133,PFAM:PF00806;
Contig_1	funannotate	exon	104824	104828	.	-	.	ID=FUN_000018-T1.exon1;Parent=FUN_000018-T1;
Contig_1	funannotate	exon	102582	104802	.	-	.	ID=FUN_000018-T1.exon2;Parent=FUN_000018-T1;
Contig_1	funannotate	CDS	104824	104828	.	-	0	ID=FUN_000018-T1.cds;Parent=FUN_000018-T1;
Contig_1	funannotate	CDS	102582	104802	.	-	1	ID=FUN_000018-T1.cds;Parent=FUN_000018-T1;
Contig_1	funannotate	gene	108847	109497	.	-	.	ID=FUN_000019;
Contig_1	funannotate	mRNA	108847	109497	.	-	.	ID=FUN_000019-T1;Parent=FUN_000019;product=hypothetical protein;Ontology_term=GO:0016020,GO:0016780,GO:0008654;Dbxref=InterPro:IPR043130,PFAM:PF01066,InterPro:IPR014387,InterPro:IPR000462;note=BUSCO:EOG09264CP8;
Contig_1	funannotate	exon	108847	109497	.	-	.	ID=FUN_000019-T1.exon1;Parent=FUN_000019-T1;
Contig_1	funannotate	CDS	108847	109497	.	-	0	ID=FUN_000019-T1.cds;Parent=FUN_000019-T1;
Contig_1	funannotate	gene	110650	112068	.	+	.	ID=FUN_000020;
Contig_1	funannotate	mRNA	110650	112068	.	+	.	ID=FUN_000020-T1;Parent=FUN_000020;product=hypothetical protein;Dbxref=InterPro:IPR004443,InterPro:IPR025762,InterPro:IPR036652,PFAM:PF03853,InterPro:IPR019050,PFAM:PF09532;
Contig_1	funannotate	exon	110650	112068	.	+	.	ID=FUN_000020-T1.exon1;Parent=FUN_000020-T1;
Contig_1	funannotate	CDS	110650	112068	.	+	0	ID=FUN_000020-T1.cds;Parent=FUN_000020-T1;
Contig_1	funannotate	gene	114195	115746	.	+	.	ID=FUN_000021;
Contig_1	funannotate	mRNA	114195	115746	.	+	.	ID=FUN_000021-T1;Parent=FUN_000021;product=hypothetical protein;Ontology_term=GO:0005643,GO:0006913,GO:0017056;Dbxref=InterPro:IPR007230,PFAM:PF04096,InterPro:IPR036903;note=MEROPS:MER0020215;
Contig_1	funannotate	exon	114195	115280	.	+	.	ID=FUN_000021-T1.exon1;Parent=FUN_000021-T1;
Contig_1	funannotate	exon	115636	115746	.	+	.	ID=FUN_000021-T1.exon2;Parent=FUN_000021-T1;
Contig_1	funannotate	CDS	114195	115280	.	+	0	ID=FUN_000021-T1.cds;Parent=FUN_000021-T1;
Contig_1	funannotate	CDS	115636	115746	.	+	0	ID=FUN_000021-T1.cds;Parent=FUN_000021-T1;
Contig_1	funannotate	gene	122235	124043	.	-	.	ID=FUN_000022;
Contig_1	funannotate	mRNA	122235	124043	.	-	.	ID=FUN_000022-T1;Parent=FUN_000022;product=hypothetical protein;Ontology_term=GO:0005546,GO:0030036,GO:0016197,GO:0038203,GO:0031932;Dbxref=InterPro:IPR033191,InterPro:IPR011993,PFAM:PF00169,InterPro:IPR001849;
Contig_1	funannotate	exon	122235	124043	.	-	.	ID=FUN_000022-T1.exon1;Parent=FUN_000022-T1;
Contig_1	funannotate	CDS	122235	124043	.	-	0	ID=FUN_000022-T1.cds;Parent=FUN_000022-T1;
Contig_1	funannotate	gene	125981	127492	.	-	.	ID=FUN_000023;Name=PYK1;
Contig_1	funannotate	mRNA	125981	127492	.	-	.	ID=FUN_000023-T1;Parent=FUN_000023;product=Pyruvate kinase;Ontology_term=GO:0003824,GO:0000287,GO:0004743,GO:0030955,GO:0006096;Dbxref=InterPro:IPR001697,InterPro:IPR040442,InterPro:IPR018209,InterPro:IPR015806,InterPro:IPR015813,InterPro:IPR036918,PFAM:PF02887,InterPro:IPR015793,InterPro:IPR011037,PFAM:PF00224,InterPro:IPR015795;note=BUSCO:EOG09261QXC;
Contig_1	funannotate	exon	125981	127492	.	-	.	ID=FUN_000023-T1.exon1;Parent=FUN_000023-T1;
Contig_1	funannotate	CDS	125981	127492	.	-	0	ID=FUN_000023-T1.cds;Parent=FUN_000023-T1;
Contig_1	funannotate	gene	130767	131168	.	+	.	ID=FUN_000024;Name=RPL23A;
Contig_1	funannotate	mRNA	130767	131168	.	+	.	ID=FUN_000024-T1;Parent=FUN_000024;product=60S ribosomal protein L23A;Ontology_term=GO:0005840,GO:0003735,GO:0006412;Dbxref=InterPro:IPR000218,PFAM:PF00238,InterPro:IPR036853,InterPro:IPR019972;note=BUSCO:EOG09265CQO;
Contig_1	funannotate	exon	130767	131168	.	+	.	ID=FUN_000024-T1.exon1;Parent=FUN_000024-T1;
Contig_1	funannotate	CDS	130767	131168	.	+	0	ID=FUN_000024-T1.cds;Parent=FUN_000024-T1;
Contig_1	funannotate	gene	137747	138028	.	-	.	ID=FUN_000025;
Contig_1	funannotate	mRNA	137747	138028	.	-	.	ID=FUN_000025-T1;Parent=FUN_000025;product=hypothetical protein;Dbxref=PFAM:PF00153,InterPro:IPR023395,InterPro:IPR018108;
Contig_1	funannotate	exon	137747	138028	.	-	.	ID=FUN_000025-T1.exon1;Parent=FUN_000025-T1;
Contig_1	funannotate	CDS	137747	138028	.	-	0	ID=FUN_000025-T1.cds;Parent=FUN_000025-T1;
Contig_1	funannotate	gene	145135	145398	.	+	.	ID=FUN_000026;
Contig_1	funannotate	mRNA	145135	145398	.	+	.	ID=FUN_000026-T1;Parent=FUN_000026;product=hypothetical protein;Dbxref=InterPro:IPR008011,PFAM:PF05347,PFAM:PF13232;
Contig_1	funannotate	exon	145135	145398	.	+	.	ID=FUN_000026-T1.exon1;Parent=FUN_000026-T1;
Contig_1	funannotate	CDS	145135	145398	.	+	0	ID=FUN_000026-T1.cds;Parent=FUN_000026-T1;
Contig_1	funannotate	gene	157652	157724	.	+	.	ID=FUN_000027;
Contig_1	funannotate	tRNA	157652	157724	.	+	.	ID=FUN_000027-T1;Parent=FUN_000027;product=tRNA-Arg;
Contig_1	funannotate	exon	157652	157724	.	+	.	ID=FUN_000027-T1.exon1;Parent=FUN_000027-T1;
Contig_1	funannotate	gene	158661	158733	.	-	.	ID=FUN_000028;
Contig_1	funannotate	tRNA	158661	158733	.	-	.	ID=FUN_000028-T1;Parent=FUN_000028;product=tRNA-Phe;
Contig_1	funannotate	exon	158661	158733	.	-	.	ID=FUN_000028-T1.exon1;Parent=FUN_000028-T1;
Contig_1	funannotate	gene	175313	175672	.	+	.	ID=FUN_000029;
Contig_1	funannotate	mRNA	175313	175672	.	+	.	ID=FUN_000029-T1;Parent=FUN_000029;product=hypothetical protein;note=SECRETED:SignalP(1-19,SECRETED:cutsite=VTA-AP,SECRETED:prob=0.7672);
Contig_1	funannotate	exon	175313	175672	.	+	.	ID=FUN_000029-T1.exon1;Parent=FUN_000029-T1;
Contig_1	funannotate	CDS	175313	175672	.	+	0	ID=FUN_000029-T1.cds;Parent=FUN_000029-T1;
Contig_1	funannotate	gene	180806	184314	.	-	.	ID=FUN_000030;
Contig_1	funannotate	mRNA	180806	184314	.	-	.	ID=FUN_000030-T1;Parent=FUN_000030;product=hypothetical protein;Ontology_term=GO:0009395,GO:0004620;Dbxref=InterPro:IPR002642;
Contig_1	funannotate	exon	184200	184314	.	-	.	ID=FUN_000030-T1.exon1;Parent=FUN_000030-T1;
Contig_1	funannotate	exon	181131	181258	.	-	.	ID=FUN_000030-T1.exon2;Parent=FUN_000030-T1;
Contig_1	funannotate	exon	180806	180853	.	-	.	ID=FUN_000030-T1.exon3;Parent=FUN_000030-T1;
Contig_1	funannotate	CDS	184200	184314	.	-	0	ID=FUN_000030-T1.cds;Parent=FUN_000030-T1;
Contig_1	funannotate	CDS	181131	181258	.	-	2	ID=FUN_000030-T1.cds;Parent=FUN_000030-T1;
Contig_1	funannotate	CDS	180806	180853	.	-	0	ID=FUN_000030-T1.cds;Parent=FUN_000030-T1;
Contig_1	funannotate	gene	186630	186702	.	-	.	ID=FUN_000031;
Contig_1	funannotate	tRNA	186630	186702	.	-	.	ID=FUN_000031-T1;Parent=FUN_000031;product=tRNA-Ala;
Contig_1	funannotate	exon	186630	186702	.	-	.	ID=FUN_000031-T1.exon1;Parent=FUN_000031-T1;
Contig_1	funannotate	gene	194176	195198	.	-	.	ID=FUN_000032;
Contig_1	funannotate	mRNA	194176	195198	.	-	.	ID=FUN_000032-T1;Parent=FUN_000032;product=hypothetical protein;Dbxref=InterPro:IPR001283,InterPro:IPR035940,InterPro:IPR014044,PFAM:PF00188;note=SECRETED:SignalP(1-14,SECRETED:cutsite=VAA-AP,SECRETED:prob=0.2781);
Contig_1	funannotate	exon	195192	195198	.	-	.	ID=FUN_000032-T1.exon1;Parent=FUN_000032-T1;
Contig_1	funannotate	exon	194176	195176	.	-	.	ID=FUN_000032-T1.exon2;Parent=FUN_000032-T1;
Contig_1	funannotate	CDS	195192	195198	.	-	0	ID=FUN_000032-T1.cds;Parent=FUN_000032-T1;
Contig_1	funannotate	CDS	194176	195176	.	-	2	ID=FUN_000032-T1.cds;Parent=FUN_000032-T1;
Contig_1	funannotate	gene	197571	199141	.	-	.	ID=FUN_000033;
Contig_1	funannotate	mRNA	197571	199141	.	-	.	ID=FUN_000033-T1;Parent=FUN_000033;product=hypothetical protein;Dbxref=InterPro:IPR011989,InterPro:IPR016024;
Contig_1	funannotate	exon	198428	199141	.	-	.	ID=FUN_000033-T1.exon1;Parent=FUN_000033-T1;
Contig_1	funannotate	exon	197745	197854	.	-	.	ID=FUN_000033-T1.exon2;Parent=FUN_000033-T1;
Contig_1	funannotate	exon	197571	197616	.	-	.	ID=FUN_000033-T1.exon3;Parent=FUN_000033-T1;
Contig_1	funannotate	CDS	198428	199141	.	-	0	ID=FUN_000033-T1.cds;Parent=FUN_000033-T1;
Contig_1	funannotate	CDS	197745	197854	.	-	0	ID=FUN_000033-T1.cds;Parent=FUN_000033-T1;
Contig_1	funannotate	CDS	197571	197616	.	-	1	ID=FUN_000033-T1.cds;Parent=FUN_000033-T1;
Contig_1	funannotate	gene	199846	200370	.	+	.	ID=FUN_000034;Name=ATP7;
Contig_1	funannotate	mRNA	199846	200370	.	+	.	ID=FUN_000034-T1;Parent=FUN_000034;product=ATP synthase d subunit;Ontology_term=GO:0015078,GO:0000276,GO:0015986;Dbxref=PFAM:PF05873,InterPro:IPR036228,InterPro:IPR008689;
Contig_1	funannotate	exon	199846	200370	.	+	.	ID=FUN_000034-T1.exon1;Parent=FUN_000034-T1;
Contig_1	funannotate	CDS	199846	200370	.	+	0	ID=FUN_000034-T1.cds;Parent=FUN_000034-T1;
Contig_1	funannotate	gene	200538	200609	.	-	.	ID=FUN_000035;
Contig_1	funannotate	tRNA	200538	200609	.	-	.	ID=FUN_000035-T1;Parent=FUN_000035;product=tRNA-Gln;
Contig_1	funannotate	exon	200538	200609	.	-	.	ID=FUN_000035-T1.exon1;Parent=FUN_000035-T1;
Contig_1	funannotate	gene	205204	205605	.	-	.	ID=FUN_000036;
Contig_1	funannotate	mRNA	205204	205605	.	-	.	ID=FUN_000036-T1;Parent=FUN_000036;product=hypothetical protein;Ontology_term=GO:0005094,GO:0005737;Dbxref=InterPro:IPR000406,InterPro:IPR024792,InterPro:IPR014756;
Contig_1	funannotate	exon	205204	205605	.	-	.	ID=FUN_000036-T1.exon1;Parent=FUN_000036-T1;
Contig_1	funannotate	CDS	205204	205605	.	-	0	ID=FUN_000036-T1.cds;Parent=FUN_000036-T1;
Contig_1	funannotate	gene	209626	209699	.	-	.	ID=FUN_000037;
Contig_1	funannotate	tRNA	209626	209699	.	-	.	ID=FUN_000037-T1;Parent=FUN_000037;product=tRNA-Ile;
Contig_1	funannotate	exon	209626	209699	.	-	.	ID=FUN_000037-T1.exon1;Parent=FUN_000037-T1;
Contig_1	funannotate	gene	211377	213294	.	-	.	ID=FUN_000038;
Contig_1	funannotate	mRNA	211377	213294	.	-	.	ID=FUN_000038-T1;Parent=FUN_000038;product=hypothetical protein;Ontology_term=GO:0005840,GO:0003735,GO:0006412;Dbxref=InterPro:IPR036373,InterPro:IPR000456,PFAM:PF01196,InterPro:IPR036291;note=BUSCO:EOG09264MZ1;
Contig_1	funannotate	exon	212571	213294	.	-	.	ID=FUN_000038-T1.exon1;Parent=FUN_000038-T1;
Contig_1	funannotate	exon	211377	212041	.	-	.	ID=FUN_000038-T1.exon2;Parent=FUN_000038-T1;
Contig_1	funannotate	CDS	212571	213294	.	-	0	ID=FUN_000038-T1.cds;Parent=FUN_000038-T1;
Contig_1	funannotate	CDS	211377	212041	.	-	2	ID=FUN_000038-T1.cds;Parent=FUN_000038-T1;
Contig_1	funannotate	gene	213909	213980	.	-	.	ID=FUN_000039;
Contig_1	funannotate	tRNA	213909	213980	.	-	.	ID=FUN_000039-T1;Parent=FUN_000039;product=tRNA-Thr;
Contig_1	funannotate	exon	213909	213980	.	-	.	ID=FUN_000039-T1.exon1;Parent=FUN_000039-T1;
Contig_1	funannotate	gene	222770	223731	.	+	.	ID=FUN_000040;
Contig_1	funannotate	mRNA	222770	223731	.	+	.	ID=FUN_000040-T1;Parent=FUN_000040;product=hypothetical protein;
Contig_1	funannotate	exon	222770	222775	.	+	.	ID=FUN_000040-T1.exon1;Parent=FUN_000040-T1;
Contig_1	funannotate	exon	222805	223731	.	+	.	ID=FUN_000040-T1.exon2;Parent=FUN_000040-T1;
Contig_1	funannotate	CDS	222770	222775	.	+	0	ID=FUN_000040-T1.cds;Parent=FUN_000040-T1;
Contig_1	funannotate	CDS	222805	223731	.	+	0	ID=FUN_000040-T1.cds;Parent=FUN_000040-T1;
Contig_1	funannotate	gene	228751	229692	.	+	.	ID=FUN_000041;Name=DIM1;
Contig_1	funannotate	mRNA	228751	229692	.	+	.	ID=FUN_000041-T1;Parent=FUN_000041;product=Dimethyladenosine transferase;Ontology_term=GO:0000179,GO:0008649,GO:0006364,GO:0000154;Dbxref=InterPro:IPR001737,InterPro:IPR011530,InterPro:IPR020598,PFAM:PF00398,PFAM:PF08241,InterPro:IPR029063,InterPro:IPR020596,PFAM:PF13649;note=BUSCO:EOG09263720;
Contig_1	funannotate	exon	228751	229692	.	+	.	ID=FUN_000041-T1.exon1;Parent=FUN_000041-T1;
Contig_1	funannotate	CDS	228751	229692	.	+	0	ID=FUN_000041-T1.cds;Parent=FUN_000041-T1;
Contig_1	funannotate	gene	229834	230991	.	-	.	ID=FUN_000042;
Contig_1	funannotate	mRNA	229834	230991	.	-	.	ID=FUN_000042-T1;Parent=FUN_000042;product=hypothetical protein;
Contig_1	funannotate	exon	229834	230991	.	-	.	ID=FUN_000042-T1.exon1;Parent=FUN_000042-T1;
Contig_1	funannotate	CDS	229834	230991	.	-	0	ID=FUN_000042-T1.cds;Parent=FUN_000042-T1;
Contig_1	funannotate	gene	237493	239532	.	+	.	ID=FUN_000043;
Contig_1	funannotate	mRNA	237493	239532	.	+	.	ID=FUN_000043-T1;Parent=FUN_000043;product=hypothetical protein;Dbxref=InterPro:IPR019098,PFAM:PF09649;
Contig_1	funannotate	exon	237493	238212	.	+	.	ID=FUN_000043-T1.exon1;Parent=FUN_000043-T1;
Contig_1	funannotate	exon	238999	239532	.	+	.	ID=FUN_000043-T1.exon2;Parent=FUN_000043-T1;
Contig_1	funannotate	CDS	237493	238212	.	+	0	ID=FUN_000043-T1.cds;Parent=FUN_000043-T1;
Contig_1	funannotate	CDS	238999	239532	.	+	0	ID=FUN_000043-T1.cds;Parent=FUN_000043-T1;
Contig_1	funannotate	gene	240745	241398	.	-	.	ID=FUN_000044;Name=YPT32;
Contig_1	funannotate	mRNA	240745	241398	.	-	.	ID=FUN_000044-T1;Parent=FUN_000044;product=Rab GTPase ypt32;Ontology_term=GO:0005525,GO:0003924;Dbxref=PFAM:PF00071,PFAM:PF08477,PFAM:PF00025,InterPro:IPR005225,InterPro:IPR027417,InterPro:IPR001806;note=BUSCO:EOG09264HHW;
Contig_1	funannotate	exon	240745	241398	.	-	.	ID=FUN_000044-T1.exon1;Parent=FUN_000044-T1;
Contig_1	funannotate	CDS	240745	241398	.	-	0	ID=FUN_000044-T1.cds;Parent=FUN_000044-T1;
Contig_1	funannotate	gene	242099	245417	.	-	.	ID=FUN_000045;
Contig_1	funannotate	mRNA	242099	245417	.	-	.	ID=FUN_000045-T1;Parent=FUN_000045;product=hypothetical protein;Ontology_term=GO:0004672,GO:0005524,GO:0006468;Dbxref=PFAM:PF00069,InterPro:IPR000719,InterPro:IPR011009,InterPro:IPR017441,PFAM:PF07714,InterPro:IPR008271;note=BUSCO:EOG09261EU7;
Contig_1	funannotate	exon	244308	245417	.	-	.	ID=FUN_000045-T1.exon1;Parent=FUN_000045-T1;
Contig_1	funannotate	exon	243669	244070	.	-	.	ID=FUN_000045-T1.exon2;Parent=FUN_000045-T1;
Contig_1	funannotate	exon	242099	242989	.	-	.	ID=FUN_000045-T1.exon3;Parent=FUN_000045-T1;
Contig_1	funannotate	CDS	244308	245417	.	-	0	ID=FUN_000045-T1.cds;Parent=FUN_000045-T1;
Contig_1	funannotate	CDS	243669	244070	.	-	0	ID=FUN_000045-T1.cds;Parent=FUN_000045-T1;
Contig_1	funannotate	CDS	242099	242989	.	-	0	ID=FUN_000045-T1.cds;Parent=FUN_000045-T1;
Contig_1	funannotate	gene	247264	247722	.	-	.	ID=FUN_000046;Name=GRX5;
Contig_1	funannotate	mRNA	247264	247722	.	-	.	ID=FUN_000046-T1;Parent=FUN_000046;product=monothiol glutaredoxin grx5;Ontology_term=GO:0097573;Dbxref=InterPro:IPR002109,InterPro:IPR033658,InterPro:IPR004480,PFAM:PF00462,InterPro:IPR036249;
Contig_1	funannotate	exon	247264	247722	.	-	.	ID=FUN_000046-T1.exon1;Parent=FUN_000046-T1;
Contig_1	funannotate	CDS	247264	247722	.	-	0	ID=FUN_000046-T1.cds;Parent=FUN_000046-T1;
Contig_1	funannotate	gene	255508	256057	.	-	.	ID=FUN_000047;
Contig_1	funannotate	mRNA	255508	256057	.	-	.	ID=FUN_000047-T1;Parent=FUN_000047;product=hypothetical protein;Ontology_term=GO:0005750,GO:0006122;Dbxref=InterPro:IPR019182,PFAM:PF09796;
Contig_1	funannotate	exon	256049	256057	.	-	.	ID=FUN_000047-T1.exon1;Parent=FUN_000047-T1;
Contig_1	funannotate	exon	255508	255735	.	-	.	ID=FUN_000047-T1.exon2;Parent=FUN_000047-T1;
Contig_1	funannotate	CDS	256049	256057	.	-	0	ID=FUN_000047-T1.cds;Parent=FUN_000047-T1;
Contig_1	funannotate	CDS	255508	255735	.	-	0	ID=FUN_000047-T1.cds;Parent=FUN_000047-T1;
Contig_1	funannotate	gene	256320	256646	.	-	.	ID=FUN_000048;
Contig_1	funannotate	mRNA	256320	256646	.	-	.	ID=FUN_000048-T1;Parent=FUN_000048;product=hypothetical protein;Ontology_term=GO:0006633;Dbxref=InterPro:IPR003231,InterPro:IPR009081,PFAM:PF00550,InterPro:IPR036736;
Contig_1	funannotate	exon	256320	256646	.	-	.	ID=FUN_000048-T1.exon1;Parent=FUN_000048-T1;
Contig_1	funannotate	CDS	256320	256646	.	-	0	ID=FUN_000048-T1.cds;Parent=FUN_000048-T1;
Contig_1	funannotate	gene	257108	257653	.	+	.	ID=FUN_000049;Name=MRPS12;
Contig_1	funannotate	mRNA	257108	257653	.	+	.	ID=FUN_000049-T1;Parent=FUN_000049;product=37S ribosomal protein S12, mitochondrial;Ontology_term=GO:0015935,GO:0005840,GO:0003735,GO:0006412;Dbxref=PFAM:PF00164,InterPro:IPR006032,InterPro:IPR012340,InterPro:IPR005679;note=BUSCO:EOG092653KS;
Contig_1	funannotate	exon	257108	257653	.	+	.	ID=FUN_000049-T1.exon1;Parent=FUN_000049-T1;
Contig_1	funannotate	CDS	257108	257653	.	+	0	ID=FUN_000049-T1.cds;Parent=FUN_000049-T1;
Contig_1	funannotate	gene	258061	260457	.	+	.	ID=FUN_000050;Name=ERB1;
Contig_1	funannotate	mRNA	258061	260457	.	+	.	ID=FUN_000050-T1;Parent=FUN_000050;product=Ribosome bioproteinsis protein erb1;Ontology_term=GO:0006364,GO:0042254,GO:0005515;Dbxref=InterPro:IPR001680,InterPro:IPR036322,PFAM:PF00400,InterPro:IPR019775,InterPro:IPR015943,InterPro:IPR028598,PFAM:PF08145,InterPro:IPR012953;note=BUSCO:EOG092612LP;
Contig_1	funannotate	exon	258061	260457	.	+	.	ID=FUN_000050-T1.exon1;Parent=FUN_000050-T1;
Contig_1	funannotate	CDS	258061	260457	.	+	0	ID=FUN_000050-T1.cds;Parent=FUN_000050-T1;
Contig_1	funannotate	gene	260901	261296	.	+	.	ID=FUN_000051;Name=PFY1;
Contig_1	funannotate	mRNA	260901	261296	.	+	.	ID=FUN_000051-T1;Parent=FUN_000051;product=profilin, required for normal timing of actin polymerization in response to thermal stress;Ontology_term=GO:0003779;Dbxref=InterPro:IPR027310,PFAM:PF00235,InterPro:IPR005455,InterPro:IPR036140;
Contig_1	funannotate	exon	260901	261296	.	+	.	ID=FUN_000051-T1.exon1;Parent=FUN_000051-T1;
Contig_1	funannotate	CDS	260901	261296	.	+	0	ID=FUN_000051-T1.cds;Parent=FUN_000051-T1;
Contig_1	funannotate	gene	261845	263230	.	-	.	ID=FUN_000052;
Contig_1	funannotate	mRNA	261845	263230	.	-	.	ID=FUN_000052-T1;Parent=FUN_000052;product=hypothetical protein;Ontology_term=GO:0005515,GO:0005737;Dbxref=InterPro:IPR001452,PFAM:PF14604,PFAM:PF07653,InterPro:IPR036028,PFAM:PF03114,PFAM:PF00018,InterPro:IPR004148,InterPro:IPR027267;note=BUSCO:EOG09262PPU;
Contig_1	funannotate	exon	261845	263230	.	-	.	ID=FUN_000052-T1.exon1;Parent=FUN_000052-T1;
Contig_1	funannotate	CDS	261845	263230	.	-	0	ID=FUN_000052-T1.cds;Parent=FUN_000052-T1;
Contig_1	funannotate	gene	264065	264592	.	-	.	ID=FUN_000053;Name=ARF6;
Contig_1	funannotate	mRNA	264065	264592	.	-	.	ID=FUN_000053-T1;Parent=FUN_000053;product=ADP-ribosylation factor, Arf Arf6;Ontology_term=GO:0005525,GO:0003924;Dbxref=PFAM:PF00071,PFAM:PF08477,InterPro:IPR006689,PFAM:PF09439,PFAM:PF00025,InterPro:IPR005225,InterPro:IPR027417;
Contig_1	funannotate	exon	264065	264592	.	-	.	ID=FUN_000053-T1.exon1;Parent=FUN_000053-T1;
Contig_1	funannotate	CDS	264065	264592	.	-	0	ID=FUN_000053-T1.cds;Parent=FUN_000053-T1;
Contig_1	funannotate	gene	265632	267893	.	-	.	ID=FUN_000054;Name=PRP43;
Contig_1	funannotate	mRNA	265632	267893	.	-	.	ID=FUN_000054-T1;Parent=FUN_000054;product=DEAH-box ATP-dependent RNA helicase prp43;Ontology_term=GO:0004386,GO:0003724,GO:0003676,GO:0005524;Dbxref=PFAM:PF00271,InterPro:IPR027417,InterPro:IPR044756,PFAM:PF00270,InterPro:IPR001650,PFAM:PF04408,InterPro:IPR011545,InterPro:IPR007502,InterPro:IPR011709,PFAM:PF07717,InterPro:IPR014001;
Contig_1	funannotate	exon	265632	267893	.	-	.	ID=FUN_000054-T1.exon1;Parent=FUN_000054-T1;
Contig_1	funannotate	CDS	265632	267893	.	-	0	ID=FUN_000054-T1.cds;Parent=FUN_000054-T1;
Contig_1	funannotate	gene	270215	271477	.	+	.	ID=FUN_000055;
Contig_1	funannotate	mRNA	270215	271477	.	+	.	ID=FUN_000055-T1;Parent=FUN_000055;product=hypothetical protein;Dbxref=InterPro:IPR018805,PFAM:PF10290,PFAM:PF10287,InterPro:IPR018807;note=SECRETED:SignalP(1-16,SECRETED:cutsite=VVA-DC,SECRETED:prob=0.7081);
Contig_1	funannotate	exon	270215	271477	.	+	.	ID=FUN_000055-T1.exon1;Parent=FUN_000055-T1;
Contig_1	funannotate	CDS	270215	271477	.	+	0	ID=FUN_000055-T1.cds;Parent=FUN_000055-T1;
Contig_1	funannotate	gene	281002	282729	.	-	.	ID=FUN_000056;Name=GAP5;
Contig_1	funannotate	mRNA	281002	282729	.	-	.	ID=FUN_000056-T1;Parent=FUN_000056;product=Amino-acid permease gap5;Ontology_term=GO:0055085,GO:0006865,GO:0016021,GO:0016020;Dbxref=InterPro:IPR004762,InterPro:IPR004841,PFAM:PF13520,PFAM:PF00324,InterPro:IPR004840;
Contig_1	funannotate	exon	281002	282729	.	-	.	ID=FUN_000056-T1.exon1;Parent=FUN_000056-T1;
Contig_1	funannotate	CDS	281002	282729	.	-	0	ID=FUN_000056-T1.cds;Parent=FUN_000056-T1;
Contig_1	funannotate	gene	285933	287408	.	-	.	ID=FUN_000057;
Contig_1	funannotate	mRNA	285933	287408	.	-	.	ID=FUN_000057-T1;Parent=FUN_000057;product=hypothetical protein;Ontology_term=GO:0016925,GO:0019948,GO:0008641;Dbxref=PFAM:PF00899,InterPro:IPR033127,InterPro:IPR035985,InterPro:IPR019572,InterPro:IPR000594,InterPro:IPR030661,InterPro:IPR042063;
Contig_1	funannotate	exon	285933	287408	.	-	.	ID=FUN_000057-T1.exon1;Parent=FUN_000057-T1;
Contig_1	funannotate	CDS	285933	287408	.	-	0	ID=FUN_000057-T1.cds;Parent=FUN_000057-T1;
Contig_1	funannotate	gene	287958	288030	.	-	.	ID=FUN_000058;
Contig_1	funannotate	tRNA	287958	288030	.	-	.	ID=FUN_000058-T1;Parent=FUN_000058;product=tRNA-Ala;
Contig_1	funannotate	exon	287958	288030	.	-	.	ID=FUN_000058-T1.exon1;Parent=FUN_000058-T1;
Contig_1	funannotate	gene	288724	288797	.	+	.	ID=FUN_000059;
Contig_1	funannotate	tRNA	288724	288797	.	+	.	ID=FUN_000059-T1;Parent=FUN_000059;product=tRNA-Ile;
Contig_1	funannotate	exon	288724	288797	.	+	.	ID=FUN_000059-T1.exon1;Parent=FUN_000059-T1;
Contig_1	funannotate	gene	288976	289689	.	+	.	ID=FUN_000060;Name=RIB5;
Contig_1	funannotate	mRNA	288976	289689	.	+	.	ID=FUN_000060-T1;Parent=FUN_000060;product=Riboflavin synthase alpha chain;Dbxref=InterPro:IPR001783,InterPro:IPR017938,InterPro:IPR026017,PFAM:PF00677,InterPro:IPR023366;
Contig_1	funannotate	exon	288976	289689	.	+	.	ID=FUN_000060-T1.exon1;Parent=FUN_000060-T1;
Contig_1	funannotate	CDS	288976	289689	.	+	0	ID=FUN_000060-T1.cds;Parent=FUN_000060-T1;
Contig_1	funannotate	gene	289909	290556	.	+	.	ID=FUN_000061;Name=PRO2;
Contig_1	funannotate	mRNA	289909	290556	.	+	.	ID=FUN_000061-T1;Parent=FUN_000061;product=glutamate-5-semialdehyde dehydrogenase;Ontology_term=GO:0051603,GO:0005839,GO:0004298;Dbxref=InterPro:IPR016050,InterPro:IPR035206,InterPro:IPR023333,PFAM:PF00227,InterPro:IPR001353,InterPro:IPR029055;note=MEROPS:MER0002676,BUSCO:EOG09263WSS;
Contig_1	funannotate	exon	289909	290556	.	+	.	ID=FUN_000061-T1.exon1;Parent=FUN_000061-T1;
Contig_1	funannotate	CDS	289909	290556	.	+	0	ID=FUN_000061-T1.cds;Parent=FUN_000061-T1;
Contig_1	funannotate	gene	291601	292101	.	+	.	ID=FUN_000062;
Contig_1	funannotate	mRNA	291601	292101	.	+	.	ID=FUN_000062-T1;Parent=FUN_000062;product=hypothetical protein;Ontology_term=GO:0003676,GO:0004523;Dbxref=InterPro:IPR012337,InterPro:IPR002156,PFAM:PF00075,InterPro:IPR036397;
Contig_1	funannotate	exon	291601	292101	.	+	.	ID=FUN_000062-T1.exon1;Parent=FUN_000062-T1;
Contig_1	funannotate	CDS	291601	292101	.	+	0	ID=FUN_000062-T1.cds;Parent=FUN_000062-T1;
Contig_1	funannotate	gene	292163	293056	.	-	.	ID=FUN_000063;Name=HIS1;
Contig_1	funannotate	mRNA	292163	293056	.	-	.	ID=FUN_000063-T1;Parent=FUN_000063;product=ATP phosphoribosyltransferase (ATP-PRTase) (ATP-PRT);Ontology_term=GO:0000105,GO:0000287,GO:0003879,GO:0005737;Dbxref=InterPro:IPR015867,PFAM:PF08029,InterPro:IPR018198,InterPro:IPR020621,InterPro:IPR013820,InterPro:IPR011322,PFAM:PF01634,InterPro:IPR001348,InterPro:IPR013115;note=BUSCO:EOG09263LP3;
Contig_1	funannotate	exon	292163	293056	.	-	.	ID=FUN_000063-T1.exon1;Parent=FUN_000063-T1;
Contig_1	funannotate	CDS	292163	293056	.	-	0	ID=FUN_000063-T1.cds;Parent=FUN_000063-T1;
Contig_1	funannotate	gene	293458	294285	.	-	.	ID=FUN_000064;
Contig_1	funannotate	mRNA	293458	294285	.	-	.	ID=FUN_000064-T1;Parent=FUN_000064;product=hypothetical protein;Ontology_term=GO:0016765;Dbxref=InterPro:IPR001441,PFAM:PF01255,InterPro:IPR036424;
Contig_1	funannotate	exon	293458	294285	.	-	.	ID=FUN_000064-T1.exon1;Parent=FUN_000064-T1;
Contig_1	funannotate	CDS	293458	294285	.	-	0	ID=FUN_000064-T1.cds;Parent=FUN_000064-T1;
Contig_1	funannotate	gene	297274	297347	.	+	.	ID=FUN_000065;
Contig_1	funannotate	tRNA	297274	297347	.	+	.	ID=FUN_000065-T1;Parent=FUN_000065;product=tRNA-Ile;
Contig_1	funannotate	exon	297274	297347	.	+	.	ID=FUN_000065-T1.exon1;Parent=FUN_000065-T1;
Contig_1	funannotate	gene	297538	297611	.	+	.	ID=FUN_000066;
Contig_1	funannotate	tRNA	297538	297611	.	+	.	ID=FUN_000066-T1;Parent=FUN_000066;product=tRNA-Ile;
Contig_1	funannotate	exon	297538	297611	.	+	.	ID=FUN_000066-T1.exon1;Parent=FUN_000066-T1;
Contig_1	funannotate	gene	298913	299974	.	+	.	ID=FUN_000067;
Contig_1	funannotate	mRNA	298913	299974	.	+	.	ID=FUN_000067-T1;Parent=FUN_000067;product=hypothetical protein;Dbxref=InterPro:IPR016024;note=SECRETED:SignalP(1-23,SECRETED:cutsite=AEG-AS,SECRETED:prob=0.3702);
Contig_1	funannotate	exon	298913	299974	.	+	.	ID=FUN_000067-T1.exon1;Parent=FUN_000067-T1;
Contig_1	funannotate	CDS	298913	299974	.	+	0	ID=FUN_000067-T1.cds;Parent=FUN_000067-T1;
Contig_1	funannotate	gene	300254	301456	.	-	.	ID=FUN_000068;
Contig_1	funannotate	mRNA	300254	301456	.	-	.	ID=FUN_000068-T1;Parent=FUN_000068;product=hypothetical protein;Ontology_term=GO:0005515;Dbxref=InterPro:IPR036322,InterPro:IPR015943,InterPro:IPR001680;
Contig_1	funannotate	exon	300254	301456	.	-	.	ID=FUN_000068-T1.exon1;Parent=FUN_000068-T1;
Contig_1	funannotate	CDS	300254	301456	.	-	0	ID=FUN_000068-T1.cds;Parent=FUN_000068-T1;
Contig_1	funannotate	gene	303217	303327	.	+	.	ID=FUN_000069;
Contig_1	funannotate	tRNA	303217	303327	.	+	.	ID=FUN_000069-T1;Parent=FUN_000069;product=tRNA-Leu;
Contig_1	funannotate	exon	303217	303327	.	+	.	ID=FUN_000069-T1.exon1;Parent=FUN_000069-T1;
Contig_2	funannotate	gene	1914	1995	.	-	.	ID=FUN_000070;
Contig_2	funannotate	tRNA	1914	1995	.	-	.	ID=FUN_000070-T1;Parent=FUN_000070;product=tRNA-Ser;
Contig_2	funannotate	exon	1914	1995	.	-	.	ID=FUN_000070-T1.exon1;Parent=FUN_000070-T1;
Contig_2	funannotate	gene	2449	2530	.	+	.	ID=FUN_000071;
Contig_2	funannotate	tRNA	2449	2530	.	+	.	ID=FUN_000071-T1;Parent=FUN_000071;product=tRNA-Ser;
Contig_2	funannotate	exon	2449	2530	.	+	.	ID=FUN_000071-T1.exon1;Parent=FUN_000071-T1;
Contig_2	funannotate	gene	5486	6805	.	-	.	ID=FUN_000072;Name=ENO2;
Contig_2	funannotate	mRNA	5486	6805	.	-	.	ID=FUN_000072-T1;Parent=FUN_000072;product=phosphopyruvate hydratase eno2;Ontology_term=GO:0004634,GO:0000287,GO:0006096,GO:0000015;Dbxref=InterPro:IPR020811,InterPro:IPR000941,PFAM:PF03952,InterPro:IPR020810,InterPro:IPR020809,InterPro:IPR029017,InterPro:IPR036849,PFAM:PF00113;
Contig_2	funannotate	exon	5486	6805	.	-	.	ID=FUN_000072-T1.exon1;Parent=FUN_000072-T1;
Contig_2	funannotate	CDS	5486	6805	.	-	0	ID=FUN_000072-T1.cds;Parent=FUN_000072-T1;
Contig_2	funannotate	gene	14237	14560	.	-	.	ID=FUN_000073;Name=RPP2B;
Contig_2	funannotate	mRNA	14237	14560	.	-	.	ID=FUN_000073-T1;Parent=FUN_000073;product=60S acidic ribosomal protein P2;Ontology_term=GO:0022625,GO:0005840,GO:0006414,GO:0002182,GO:0003735;Dbxref=InterPro:IPR044076,InterPro:IPR027534,InterPro:IPR038716,PFAM:PF00428;
Contig_2	funannotate	exon	14237	14560	.	-	.	ID=FUN_000073-T1.exon1;Parent=FUN_000073-T1;
Contig_2	funannotate	CDS	14237	14560	.	-	0	ID=FUN_000073-T1.cds;Parent=FUN_000073-T1;
Contig_2	funannotate	gene	14950	15431	.	+	.	ID=FUN_000074;Name=RPS15;
Contig_2	funannotate	mRNA	14950	15431	.	+	.	ID=FUN_000074-T1;Parent=FUN_000074;product=ribosomal protein S15;Ontology_term=GO:0015935,GO:0005840,GO:0003735,GO:0003723,GO:0006412;Dbxref=InterPro:IPR002222,PFAM:PF00203,InterPro:IPR020934,InterPro:IPR005713,InterPro:IPR023575;note=BUSCO:EOG092658SK;
Contig_2	funannotate	exon	14950	14959	.	+	.	ID=FUN_000074-T1.exon1;Parent=FUN_000074-T1;
Contig_2	funannotate	exon	15019	15431	.	+	.	ID=FUN_000074-T1.exon2;Parent=FUN_000074-T1;
Contig_2	funannotate	CDS	14950	14959	.	+	0	ID=FUN_000074-T1.cds;Parent=FUN_000074-T1;
Contig_2	funannotate	CDS	15019	15431	.	+	2	ID=FUN_000074-T1.cds;Parent=FUN_000074-T1;
Contig_2	funannotate	gene	21812	22036	.	+	.	ID=FUN_000075;
Contig_2	funannotate	mRNA	21812	22036	.	+	.	ID=FUN_000075-T1;Parent=FUN_000075;product=hypothetical protein;note=SECRETED:SignalP(1-19,SECRETED:cutsite=SNS-TG,SECRETED:prob=0.1620);
Contig_2	funannotate	exon	21812	22036	.	+	.	ID=FUN_000075-T1.exon1;Parent=FUN_000075-T1;
Contig_2	funannotate	CDS	21812	22036	.	+	0	ID=FUN_000075-T1.cds;Parent=FUN_000075-T1;
Contig_2	funannotate	gene	28171	28362	.	+	.	ID=FUN_000076;
Contig_2	funannotate	mRNA	28171	28362	.	+	.	ID=FUN_000076-T1;Parent=FUN_000076;product=hypothetical protein;note=SECRETED:SignalP(1-17,SECRETED:cutsite=AMA-AS,SECRETED:prob=0.4069);
Contig_2	funannotate	exon	28171	28362	.	+	.	ID=FUN_000076-T1.exon1;Parent=FUN_000076-T1;
Contig_2	funannotate	CDS	28171	28362	.	+	0	ID=FUN_000076-T1.cds;Parent=FUN_000076-T1;
Contig_2	funannotate	gene	30056	30400	.	+	.	ID=FUN_000077;
Contig_2	funannotate	mRNA	30056	30400	.	+	.	ID=FUN_000077-T1;Parent=FUN_000077;product=hypothetical protein;Ontology_term=GO:0046983;Dbxref=InterPro:IPR011598,InterPro:IPR036638,PFAM:PF00010;
Contig_2	funannotate	exon	30056	30400	.	+	.	ID=FUN_000077-T1.exon1;Parent=FUN_000077-T1;
Contig_2	funannotate	CDS	30056	30400	.	+	0	ID=FUN_000077-T1.cds;Parent=FUN_000077-T1;
Contig_2	funannotate	gene	32987	33798	.	+	.	ID=FUN_000078;Name=RPS9B;
Contig_2	funannotate	mRNA	32987	33798	.	+	.	ID=FUN_000078-T1;Parent=FUN_000078;product=ribosomal 40S subunit protein S9B;Ontology_term=GO:0003735,GO:0003723,GO:0019843,GO:0015935,GO:0006412;Dbxref=InterPro:IPR002942,InterPro:IPR022801,InterPro:IPR036986,InterPro:IPR018079,PFAM:PF01479,InterPro:IPR005710,InterPro:IPR001912;
Contig_2	funannotate	exon	32987	32993	.	+	.	ID=FUN_000078-T1.exon1;Parent=FUN_000078-T1;
Contig_2	funannotate	exon	33233	33798	.	+	.	ID=FUN_000078-T1.exon2;Parent=FUN_000078-T1;
Contig_2	funannotate	CDS	32987	32993	.	+	0	ID=FUN_000078-T1.cds;Parent=FUN_000078-T1;
Contig_2	funannotate	CDS	33233	33798	.	+	2	ID=FUN_000078-T1.cds;Parent=FUN_000078-T1;
Contig_2	funannotate	gene	34032	34508	.	-	.	ID=FUN_000079;Name=RPL21A;
Contig_2	funannotate	mRNA	34032	34508	.	-	.	ID=FUN_000079-T1;Parent=FUN_000079;product=60S ribosomal protein L21A;Ontology_term=GO:0005840,GO:0003735,GO:0006412;Dbxref=InterPro:IPR008991,InterPro:IPR018259,InterPro:IPR036948,PFAM:PF01157,InterPro:IPR001147;
Contig_2	funannotate	exon	34032	34508	.	-	.	ID=FUN_000079-T1.exon1;Parent=FUN_000079-T1;
Contig_2	funannotate	CDS	34032	34508	.	-	0	ID=FUN_000079-T1.cds;Parent=FUN_000079-T1;
Contig_2	funannotate	gene	37051	38127	.	-	.	ID=FUN_000080;
Contig_2	funannotate	mRNA	37051	38127	.	-	.	ID=FUN_000080-T1;Parent=FUN_000080;product=hypothetical protein;note=SECRETED:SignalP(1-18,SECRETED:cutsite=VAA-LD,SECRETED:prob=0.7932);
Contig_2	funannotate	exon	37051	38127	.	-	.	ID=FUN_000080-T1.exon1;Parent=FUN_000080-T1;
Contig_2	funannotate	CDS	37051	38127	.	-	0	ID=FUN_000080-T1.cds;Parent=FUN_000080-T1;
Contig_2	funannotate	gene	38635	40326	.	+	.	ID=FUN_000081;
Contig_2	funannotate	mRNA	38635	40326	.	+	.	ID=FUN_000081-T1;Parent=FUN_000081;product=hypothetical protein;note=SECRETED:SignalP(1-18,SECRETED:cutsite=AWA-AP,SECRETED:prob=0.9229);
Contig_2	funannotate	exon	38635	40326	.	+	.	ID=FUN_000081-T1.exon1;Parent=FUN_000081-T1;
Contig_2	funannotate	CDS	38635	40326	.	+	0	ID=FUN_000081-T1.cds;Parent=FUN_000081-T1;
Contig_2	funannotate	gene	43375	46361	.	+	.	ID=FUN_000082;
Contig_2	funannotate	mRNA	43375	46361	.	+	.	ID=FUN_000082-T1;Parent=FUN_000082;product=hypothetical protein;Ontology_term=GO:0009311,GO:0005975,GO:0004573;Dbxref=InterPro:IPR012341,InterPro:IPR004888,InterPro:IPR008928;
Contig_2	funannotate	exon	43375	43380	.	+	.	ID=FUN_000082-T1.exon1;Parent=FUN_000082-T1;
Contig_2	funannotate	exon	43443	46361	.	+	.	ID=FUN_000082-T1.exon2;Parent=FUN_000082-T1;
Contig_2	funannotate	CDS	43375	43380	.	+	0	ID=FUN_000082-T1.cds;Parent=FUN_000082-T1;
Contig_2	funannotate	CDS	43443	46361	.	+	0	ID=FUN_000082-T1.cds;Parent=FUN_000082-T1;
Contig_2	funannotate	gene	48339	48668	.	+	.	ID=FUN_000083;
Contig_2	funannotate	mRNA	48339	48668	.	+	.	ID=FUN_000083-T1;Parent=FUN_000083;product=hypothetical protein;Ontology_term=GO:0017121,GO:0017128;Dbxref=InterPro:IPR005552;
Contig_2	funannotate	exon	48339	48668	.	+	.	ID=FUN_000083-T1.exon1;Parent=FUN_000083-T1;
Contig_2	funannotate	CDS	48339	48668	.	+	0	ID=FUN_000083-T1.cds;Parent=FUN_000083-T1;
Contig_2	funannotate	gene	54116	54970	.	-	.	ID=FUN_000084;Name=POR1;
Contig_2	funannotate	mRNA	54116	54970	.	-	.	ID=FUN_000084-T1;Parent=FUN_000084;product=Mitochondrial porin;Ontology_term=GO:0008308,GO:0005741,GO:0098656,GO:0055085;Dbxref=InterPro:IPR023614,InterPro:IPR027246,PFAM:PF01459,InterPro:IPR001925;note=BUSCO:EOG09263OXI;
Contig_2	funannotate	exon	54116	54970	.	-	.	ID=FUN_000084-T1.exon1;Parent=FUN_000084-T1;
Contig_2	funannotate	CDS	54116	54970	.	-	0	ID=FUN_000084-T1.cds;Parent=FUN_000084-T1;
Contig_2	funannotate	gene	62735	63769	.	+	.	ID=FUN_000085;
Contig_2	funannotate	mRNA	62735	63769	.	+	.	ID=FUN_000085-T1;Parent=FUN_000085;product=hypothetical protein;Ontology_term=GO:0019825,GO:0020037;Dbxref=InterPro:IPR044399,InterPro:IPR009050,InterPro:IPR000971,InterPro:IPR012292;
Contig_2	funannotate	exon	62735	63769	.	+	.	ID=FUN_000085-T1.exon1;Parent=FUN_000085-T1;
Contig_2	funannotate	CDS	62735	63769	.	+	0	ID=FUN_000085-T1.cds;Parent=FUN_000085-T1;
Contig_2	funannotate	gene	67112	67938	.	+	.	ID=FUN_000086;
Contig_2	funannotate	mRNA	67112	67938	.	+	.	ID=FUN_000086-T1;Parent=FUN_000086;product=hypothetical protein;
Contig_2	funannotate	exon	67112	67116	.	+	.	ID=FUN_000086-T1.exon1;Parent=FUN_000086-T1;
Contig_2	funannotate	exon	67437	67938	.	+	.	ID=FUN_000086-T1.exon2;Parent=FUN_000086-T1;
Contig_2	funannotate	CDS	67112	67116	.	+	0	ID=FUN_000086-T1.cds;Parent=FUN_000086-T1;
Contig_2	funannotate	CDS	67437	67938	.	+	1	ID=FUN_000086-T1.cds;Parent=FUN_000086-T1;
Contig_2	funannotate	gene	69399	70262	.	-	.	ID=FUN_000087;Name=BRX1;
Contig_2	funannotate	mRNA	69399	70262	.	-	.	ID=FUN_000087-T1;Parent=FUN_000087;product=Ribosome bioproteinsis protein brx1;Ontology_term=GO:0019843,GO:0006364;Dbxref=InterPro:IPR007109,InterPro:IPR026532,PFAM:PF04427;
Contig_2	funannotate	exon	69399	70262	.	-	.	ID=FUN_000087-T1.exon1;Parent=FUN_000087-T1;
Contig_2	funannotate	CDS	69399	70262	.	-	0	ID=FUN_000087-T1.cds;Parent=FUN_000087-T1;
Contig_2	funannotate	gene	73043	75123	.	+	.	ID=FUN_000088;Name=DIS3;
Contig_2	funannotate	mRNA	73043	75123	.	+	.	ID=FUN_000088-T1;Parent=FUN_000088;product=exosome catalytic subunit dis3;Ontology_term=GO:0003723,GO:0004540;Dbxref=PFAM:PF00773,InterPro:IPR033770,InterPro:IPR022966,PFAM:PF17215,InterPro:IPR041505,PFAM:PF17849,InterPro:IPR012340,InterPro:IPR001900;
Contig_2	funannotate	exon	73043	73047	.	+	.	ID=FUN_000088-T1.exon1;Parent=FUN_000088-T1;
Contig_2	funannotate	exon	73329	75123	.	+	.	ID=FUN_000088-T1.exon2;Parent=FUN_000088-T1;
Contig_2	funannotate	CDS	73043	73047	.	+	0	ID=FUN_000088-T1.cds;Parent=FUN_000088-T1;
Contig_2	funannotate	CDS	73329	75123	.	+	1	ID=FUN_000088-T1.cds;Parent=FUN_000088-T1;
Contig_2	funannotate	gene	75586	76194	.	-	.	ID=FUN_000089;Name=RIB3;
Contig_2	funannotate	mRNA	75586	76194	.	-	.	ID=FUN_000089-T1;Parent=FUN_000089;product=3,4-dihydroxy 2-butanone 4-phosphate synthase;Ontology_term=GO:0008686,GO:0009231;Dbxref=InterPro:IPR017945,InterPro:IPR000422,PFAM:PF00926;note=BUSCO:EOG09263Z8I;
Contig_2	funannotate	exon	75586	76194	.	-	.	ID=FUN_000089-T1.exon1;Parent=FUN_000089-T1;
Contig_2	funannotate	CDS	75586	76194	.	-	0	ID=FUN_000089-T1.cds;Parent=FUN_000089-T1;
Contig_2	funannotate	gene	77095	78384	.	-	.	ID=FUN_000090;Name=WRS1;
Contig_2	funannotate	mRNA	77095	78384	.	-	.	ID=FUN_000090-T1;Parent=FUN_000090;product=tryptophan--tRNA ligase;Ontology_term=GO:0005524,GO:0004812,GO:0004830,GO:0000166,GO:0006436,GO:0006418;Dbxref=InterPro:IPR014729,InterPro:IPR002305,InterPro:IPR002306;note=BUSCO:EOG092624KK;
Contig_2	funannotate	exon	77095	78384	.	-	.	ID=FUN_000090-T1.exon1;Parent=FUN_000090-T1;
Contig_2	funannotate	CDS	77095	78384	.	-	0	ID=FUN_000090-T1.cds;Parent=FUN_000090-T1;
Contig_2	funannotate	gene	78706	82294	.	-	.	ID=FUN_000091;Name=PKH2;
Contig_2	funannotate	mRNA	78706	82294	.	-	.	ID=FUN_000091-T1;Parent=FUN_000091;product=serine/threonine protein kinase;Ontology_term=GO:0003735,GO:0004672,GO:0005524,GO:0006412,GO:0006468,GO:0005840;Dbxref=PFAM:PF00069,InterPro:IPR000719,InterPro:IPR008991,InterPro:IPR011009,InterPro:IPR038655,InterPro:IPR001141,PFAM:PF01777,PFAM:PF07714,InterPro:IPR041991,InterPro:IPR008271;
Contig_2	funannotate	exon	82247	82294	.	-	.	ID=FUN_000091-T1.exon1;Parent=FUN_000091-T1;
Contig_2	funannotate	exon	81595	82196	.	-	.	ID=FUN_000091-T1.exon2;Parent=FUN_000091-T1;
Contig_2	funannotate	exon	80613	80641	.	-	.	ID=FUN_000091-T1.exon3;Parent=FUN_000091-T1;
Contig_2	funannotate	exon	78706	79121	.	-	.	ID=FUN_000091-T1.exon4;Parent=FUN_000091-T1;
Contig_2	funannotate	CDS	82247	82294	.	-	0	ID=FUN_000091-T1.cds;Parent=FUN_000091-T1;
Contig_2	funannotate	CDS	81595	82196	.	-	0	ID=FUN_000091-T1.cds;Parent=FUN_000091-T1;
Contig_2	funannotate	CDS	80613	80641	.	-	1	ID=FUN_000091-T1.cds;Parent=FUN_000091-T1;
Contig_2	funannotate	CDS	78706	79121	.	-	2	ID=FUN_000091-T1.cds;Parent=FUN_000091-T1;
Contig_2	funannotate	gene	84895	85770	.	+	.	ID=FUN_000092;
Contig_2	funannotate	mRNA	84895	85770	.	+	.	ID=FUN_000092-T1;Parent=FUN_000092;product=hypothetical protein;Ontology_term=GO:0031932;Dbxref=InterPro:IPR031313,PFAM:PF16979,InterPro:IPR011993,InterPro:IPR008828;
Contig_2	funannotate	exon	84895	85031	.	+	.	ID=FUN_000092-T1.exon1;Parent=FUN_000092-T1;
Contig_2	funannotate	exon	85380	85770	.	+	.	ID=FUN_000092-T1.exon2;Parent=FUN_000092-T1;
Contig_2	funannotate	CDS	84895	85031	.	+	0	ID=FUN_000092-T1.cds;Parent=FUN_000092-T1;
Contig_2	funannotate	CDS	85380	85770	.	+	1	ID=FUN_000092-T1.cds;Parent=FUN_000092-T1;
Contig_2	funannotate	gene	89328	89408	.	-	.	ID=FUN_000093;
Contig_2	funannotate	tRNA	89328	89408	.	-	.	ID=FUN_000093-T1;Parent=FUN_000093;product=tRNA-Pro;
Contig_2	funannotate	exon	89328	89408	.	-	.	ID=FUN_000093-T1.exon1;Parent=FUN_000093-T1;
Contig_2	funannotate	gene	95696	96601	.	-	.	ID=FUN_000094;
Contig_2	funannotate	mRNA	95696	96601	.	-	.	ID=FUN_000094-T1;Parent=FUN_000094;product=hypothetical protein;Ontology_term=GO:0055085,GO:0140021,GO:1990544,GO:0005743,GO:0005471;Dbxref=PFAM:PF00153,InterPro:IPR002113,InterPro:IPR023395,InterPro:IPR002067,InterPro:IPR018108;
Contig_2	funannotate	exon	95696	96601	.	-	.	ID=FUN_000094-T1.exon1;Parent=FUN_000094-T1;
Contig_2	funannotate	CDS	95696	96601	.	-	0	ID=FUN_000094-T1.cds;Parent=FUN_000094-T1;
Contig_2	funannotate	gene	97921	102396	.	-	.	ID=FUN_000095;
Contig_2	funannotate	mRNA	97921	102396	.	-	.	ID=FUN_000095-T1;Parent=FUN_000095;product=hypothetical protein;Ontology_term=GO:0000287,GO:0005215,GO:0140326,GO:0005524,GO:0000166,GO:0140603,GO:0016021,GO:0015914;Dbxref=PFAM:PF13246,InterPro:IPR036412,PFAM:PF16209,InterPro:IPR026871,InterPro:IPR008250,InterPro:IPR032630,InterPro:IPR006539,InterPro:IPR032631,PFAM:PF16212,InterPro:IPR018303,InterPro:IPR023298,InterPro:IPR023214,InterPro:IPR0232…
Contig_2	funannotate	exon	102392	102396	.	-	.	ID=FUN_000095-T1.exon1;Parent=FUN_000095-T1;
Contig_2	funannotate	exon	97921	102322	.	-	.	ID=FUN_000095-T1.exon2;Parent=FUN_000095-T1;
Contig_2	funannotate	CDS	102392	102396	.	-	0	ID=FUN_000095-T1.cds;Parent=FUN_000095-T1;
Contig_2	funannotate	CDS	97921	102322	.	-	1	ID=FUN_000095-T1.cds;Parent=FUN_000095-T1;
Contig_2	funannotate	gene	103408	103899	.	-	.	ID=FUN_000096;Name=UBC13;
Contig_2	funannotate	mRNA	103408	103899	.	-	.	ID=FUN_000096-T1;Parent=FUN_000096;product=Ubiquitin-conjugating enzyme 13;Dbxref=InterPro:IPR016135,InterPro:IPR000608,PFAM:PF00179,InterPro:IPR023313;
Contig_2	funannotate	exon	103408	103899	.	-	.	ID=FUN_000096-T1.exon1;Parent=FUN_000096-T1;
Contig_2	funannotate	CDS	103408	103899	.	-	0	ID=FUN_000096-T1.cds;Parent=FUN_000096-T1;
Contig_2	funannotate	gene	105579	106343	.	-	.	ID=FUN_000097;
Contig_2	funannotate	mRNA	105579	106343	.	-	.	ID=FUN_000097-T1;Parent=FUN_000097;product=hypothetical protein;
Contig_2	funannotate	exon	105579	106343	.	-	.	ID=FUN_000097-T1.exon1;Parent=FUN_000097-T1;
Contig_2	funannotate	CDS	105579	106343	.	-	0	ID=FUN_000097-T1.cds;Parent=FUN_000097-T1;
Contig_2	funannotate	gene	111901	114791	.	+	.	ID=FUN_000098;Name=NAM7;
Contig_2	funannotate	mRNA	111901	114791	.	+	.	ID=FUN_000098-T1;Parent=FUN_000098;product=ATP-dependent RNA helicase;Ontology_term=GO:0008270,GO:0003723,GO:0005524,GO:0003724,GO:0004386,GO:0000184,GO:0005737;Dbxref=InterPro:IPR018999,InterPro:IPR045055,PFAM:PF13604,PFAM:PF09416,PFAM:PF13087,InterPro:IPR041679,PFAM:PF13245,InterPro:IPR003593,InterPro:IPR040812,PFAM:PF18141,InterPro:IPR027417,InterPro:IPR041677;
Contig_2	funannotate	exon	111901	114235	.	+	.	ID=FUN_000098-T1.exon1;Parent=FUN_000098-T1;
Contig_2	funannotate	exon	114769	114791	.	+	.	ID=FUN_000098-T1.exon2;Parent=FUN_000098-T1;
Contig_2	funannotate	CDS	111901	114235	.	+	0	ID=FUN_000098-T1.cds;Parent=FUN_000098-T1;
Contig_2	funannotate	CDS	114769	114791	.	+	2	ID=FUN_000098-T1.cds;Parent=FUN_000098-T1;
Contig_2	funannotate	gene	123534	130697	.	-	.	ID=FUN_000099;
Contig_2	funannotate	mRNA	123534	130697	.	-	.	ID=FUN_000099-T1;Parent=FUN_000099;product=hypothetical protein;Ontology_term=GO:0043087,GO:0007165;Dbxref=InterPro:IPR008936,InterPro:IPR036865,InterPro:IPR001936,InterPro:IPR039360;
Contig_2	funannotate	exon	123534	130697	.	-	.	ID=FUN_000099-T1.exon1;Parent=FUN_000099-T1;
Contig_2	funannotate	CDS	123534	130697	.	-	0	ID=FUN_000099-T1.cds;Parent=FUN_000099-T1;
Contig_2	funannotate	gene	132524	134187	.	-	.	ID=FUN_000100;Name=CIR2;
Contig_2	funannotate	mRNA	132524	134187	.	-	.	ID=FUN_000100-T1;Parent=FUN_000100;product=Probable electron transfer flavoprotein-ubiquinone oxidoreductase, mitochondrial;Ontology_term=GO:0004174,GO:0022900;Dbxref=InterPro:IPR003953,InterPro:IPR036188,PFAM:PF05187,InterPro:IPR040156;note=BUSCO:EOG092619EA;
Contig_2	funannotate	exon	134184	134187	.	-	.	ID=FUN_000100-T1.exon1;Parent=FUN_000100-T1;
Contig_2	funannotate	exon	132524	134160	.	-	.	ID=FUN_000100-T1.exon2;Parent=FUN_000100-T1;
Contig_2	funannotate	CDS	134184	134187	.	-	0	ID=FUN_000100-T1.cds;Parent=FUN_000100-T1;
Contig_2	funannotate	CDS	132524	134160	.	-	2	ID=FUN_000100-T1.cds;Parent=FUN_000100-T1;
Contig_2	funannotate	gene	139162	140715	.	+	.	ID=FUN_000101;
Contig_2	funannotate	mRNA	139162	140715	.	+	.	ID=FUN_000101-T1;Parent=FUN_000101;product=hypothetical protein;Ontology_term=GO:0055085,GO:0022857;Dbxref=PFAM:PF00083,InterPro:IPR036259,InterPro:IPR011701,InterPro:IPR020846,PFAM:PF07690;
Contig_2	funannotate	exon	139162	140715	.	+	.	ID=FUN_000101-T1.exon1;Parent=FUN_000101-T1;
Contig_2	funannotate	CDS	139162	140715	.	+	0	ID=FUN_000101-T1.cds;Parent=FUN_000101-T1;
Contig_2	funannotate	gene	141352	141894	.	+	.	ID=FUN_000102;
Contig_2	funannotate	mRNA	141352	141894	.	+	.	ID=FUN_000102-T1;Parent=FUN_000102;product=hypothetical protein;Ontology_term=GO:0005960,GO:0019464;Dbxref=InterPro:IPR017453,InterPro:IPR002930,InterPro:IPR000089,InterPro:IPR033753,PFAM:PF01597,InterPro:IPR011053;note=BUSCO:EOG09264SUZ;
Contig_2	funannotate	exon	141352	141894	.	+	.	ID=FUN_000102-T1.exon1;Parent=FUN_000102-T1;
Contig_2	funannotate	CDS	141352	141894	.	+	0	ID=FUN_000102-T1.cds;Parent=FUN_000102-T1;
Contig_2	funannotate	gene	144714	145280	.	-	.	ID=FUN_000103;
Contig_2	funannotate	mRNA	144714	145280	.	-	.	ID=FUN_000103-T1;Parent=FUN_000103;product=hypothetical protein;Dbxref=InterPro:IPR029058,InterPro:IPR000073,PFAM:PF00561;note=MEROPS:MER0031610;
Contig_2	funannotate	exon	144714	145280	.	-	.	ID=FUN_000103-T1.exon1;Parent=FUN_000103-T1;
Contig_2	funannotate	CDS	144714	145280	.	-	0	ID=FUN_000103-T1.cds;Parent=FUN_000103-T1;
Contig_2	funannotate	gene	146477	147028	.	+	.	ID=FUN_000104;
Contig_2	funannotate	mRNA	146477	147028	.	+	.	ID=FUN_000104-T1;Parent=FUN_000104;product=hypothetical protein;Ontology_term=GO:0047834,GO:0016491;Dbxref=InterPro:IPR036812,InterPro:IPR020471,InterPro:IPR018170,InterPro:IPR023210;
Contig_2	funannotate	exon	146477	147028	.	+	.	ID=FUN_000104-T1.exon1;Parent=FUN_000104-T1;
Contig_2	funannotate	CDS	146477	147028	.	+	0	ID=FUN_000104-T1.cds;Parent=FUN_000104-T1;
Contig_2	funannotate	gene	147913	149361	.	-	.	ID=FUN_000105;
Contig_2	funannotate	mRNA	147913	149361	.	-	.	ID=FUN_000105-T1;Parent=FUN_000105;product=hypothetical protein;Ontology_term=GO:0005515;Dbxref=InterPro:IPR001452,InterPro:IPR035522,PFAM:PF14604,PFAM:PF07653,InterPro:IPR036028,PFAM:PF00018;
Contig_2	funannotate	exon	149325	149361	.	-	.	ID=FUN_000105-T1.exon1;Parent=FUN_000105-T1;
Contig_2	funannotate	exon	147913	148937	.	-	.	ID=FUN_000105-T1.exon2;Parent=FUN_000105-T1;
Contig_2	funannotate	CDS	149325	149361	.	-	0	ID=FUN_000105-T1.cds;Parent=FUN_000105-T1;
Contig_2	funannotate	CDS	147913	148937	.	-	2	ID=FUN_000105-T1.cds;Parent=FUN_000105-T1;
Contig_2	funannotate	gene	152936	156349	.	-	.	ID=FUN_000106;
Contig_2	funannotate	mRNA	152936	156349	.	-	.	ID=FUN_000106-T1;Parent=FUN_000106;product=hypothetical protein;Dbxref=PFAM:PF17406,PFAM:PF03813,PFAM:PF17407,InterPro:IPR035370,InterPro:IPR035369,PFAM:PF17404,InterPro:IPR035371,InterPro:IPR035082,PFAM:PF17403,InterPro:IPR035368,InterPro:IPR005554,PFAM:PF17405,InterPro:IPR035367;note=BUSCO:EOG09260FX0;
Contig_2	funannotate	exon	152936	156349	.	-	.	ID=FUN_000106-T1.exon1;Parent=FUN_000106-T1;
Contig_2	funannotate	CDS	152936	156349	.	-	0	ID=FUN_000106-T1.cds;Parent=FUN_000106-T1;
Contig_2	funannotate	gene	156728	158443	.	-	.	ID=FUN_000107;
Contig_2	funannotate	mRNA	156728	158443	.	-	.	ID=FUN_000107-T1;Parent=FUN_000107;product=hypothetical protein;Ontology_term=GO:0004181,GO:0016787;Dbxref=PFAM:PF01546,PFAM:PF07687,PFAM:PF04389,InterPro:IPR002933,InterPro:IPR011650,InterPro:IPR001261,InterPro:IPR017141;note=MEROPS:MER0001269;
Contig_2	funannotate	exon	156728	158443	.	-	.	ID=FUN_000107-T1.exon1;Parent=FUN_000107-T1;
Contig_2	funannotate	CDS	156728	158443	.	-	0	ID=FUN_000107-T1.cds;Parent=FUN_000107-T1;
Contig_2	funannotate	gene	160722	163001	.	+	.	ID=FUN_000108;
Contig_2	funannotate	mRNA	160722	163001	.	+	.	ID=FUN_000108-T1;Parent=FUN_000108;product=hypothetical protein;Ontology_term=GO:0033179,GO:0000220,GO:0015078,GO:1902600;Dbxref=InterPro:IPR002490,PFAM:PF01496,InterPro:IPR026028;
Contig_2	funannotate	exon	160722	163001	.	+	.	ID=FUN_000108-T1.exon1;Parent=FUN_000108-T1;
Contig_2	funannotate	CDS	160722	163001	.	+	0	ID=FUN_000108-T1.cds;Parent=FUN_000108-T1;
Contig_2	funannotate	gene	163224	165380	.	+	.	ID=FUN_000109;
Contig_2	funannotate	mRNA	163224	165380	.	+	.	ID=FUN_000109-T1;Parent=FUN_000109;product=hypothetical protein;Dbxref=InterPro:IPR012583,PFAM:PF08167;
Contig_2	funannotate	exon	163224	165380	.	+	.	ID=FUN_000109-T1.exon1;Parent=FUN_000109-T1;
Contig_2	funannotate	CDS	163224	165380	.	+	0	ID=FUN_000109-T1.cds;Parent=FUN_000109-T1;
Contig_2	funannotate	gene	166802	170482	.	-	.	ID=FUN_000110;
Contig_2	funannotate	mRNA	166802	170482	.	-	.	ID=FUN_000110-T1;Parent=FUN_000110;product=hypothetical protein;Ontology_term=GO:0005515;Dbxref=InterPro:IPR019734,InterPro:IPR011990,InterPro:IPR036322,PFAM:PF13181,InterPro:IPR015943,PFAM:PF12895;note=BUSCO:EOG09260S5R;
Contig_2	funannotate	exon	169106	170482	.	-	.	ID=FUN_000110-T1.exon1;Parent=FUN_000110-T1;
Contig_2	funannotate	exon	167992	168010	.	-	.	ID=FUN_000110-T1.exon2;Parent=FUN_000110-T1;
Contig_2	funannotate	exon	166802	167724	.	-	.	ID=FUN_000110-T1.exon3;Parent=FUN_000110-T1;
Contig_2	funannotate	CDS	169106	170482	.	-	0	ID=FUN_000110-T1.cds;Parent=FUN_000110-T1;
Contig_2	funannotate	CDS	167992	168010	.	-	0	ID=FUN_000110-T1.cds;Parent=FUN_000110-T1;
Contig_2	funannotate	CDS	166802	167724	.	-	2	ID=FUN_000110-T1.cds;Parent=FUN_000110-T1;
Contig_2	funannotate	gene	171101	172306	.	+	.	ID=FUN_000111;
Contig_2	funannotate	mRNA	171101	172306	.	+	.	ID=FUN_000111-T1;Parent=FUN_000111;product=hypothetical protein;Ontology_term=GO:0005515;Dbxref=InterPro:IPR001680,InterPro:IPR036322,InterPro:IPR019775,InterPro:IPR015943,PFAM:PF00400;
Contig_2	funannotate	exon	171101	172306	.	+	.	ID=FUN_000111-T1.exon1;Parent=FUN_000111-T1;
Contig_2	funannotate	CDS	171101	172306	.	+	0	ID=FUN_000111-T1.cds;Parent=FUN_000111-T1;
Contig_2	funannotate	gene	172457	173569	.	-	.	ID=FUN_000112;Name=LYS1_1;
Contig_2	funannotate	mRNA	172457	173569	.	-	.	ID=FUN_000112-T1;Parent=FUN_000112;product=Saccharopine dehydrogenase;Ontology_term=GO:0004754,GO:0009085;Dbxref=InterPro:IPR007886,InterPro:IPR036291,InterPro:IPR027281,PFAM:PF05222,InterPro:IPR007698;note=BUSCO:EOG09262XGK;
Contig_2	funannotate	exon	172457	173569	.	-	.	ID=FUN_000112-T1.exon1;Parent=FUN_000112-T1;
Contig_2	funannotate	CDS	172457	173569	.	-	0	ID=FUN_000112-T1.cds;Parent=FUN_000112-T1;
Contig_2	funannotate	gene	174254	176640	.	-	.	ID=FUN_000113;
Contig_2	funannotate	mRNA	174254	176640	.	-	.	ID=FUN_000113-T1;Parent=FUN_000113;product=hypothetical protein;
Contig_2	funannotate	exon	176347	176640	.	-	.	ID=FUN_000113-T1.exon1;Parent=FUN_000113-T1;
Contig_2	funannotate	exon	176223	176250	.	-	.	ID=FUN_000113-T1.exon2;Parent=FUN_000113-T1;
Contig_2	funannotate	exon	174254	175524	.	-	.	ID=FUN_000113-T1.exon3;Parent=FUN_000113-T1;
Contig_2	funannotate	CDS	176347	176640	.	-	0	ID=FUN_000113-T1.cds;Parent=FUN_000113-T1;
Contig_2	funannotate	CDS	176223	176250	.	-	0	ID=FUN_000113-T1.cds;Parent=FUN_000113-T1;
Contig_2	funannotate	CDS	174254	175524	.	-	2	ID=FUN_000113-T1.cds;Parent=FUN_000113-T1;
Contig_2	funannotate	gene	185009	188287	.	+	.	ID=FUN_000114;Name=CDC60;
Contig_2	funannotate	mRNA	185009	188287	.	+	.	ID=FUN_000114-T1;Parent=FUN_000114;product=cytosolic leucyl tRNA synthetase;Ontology_term=GO:0002161,GO:0005524,GO:0000166,GO:0004823,GO:0004812,GO:0006429,GO:0006418;Dbxref=InterPro:IPR014729,PFAM:PF08264,InterPro:IPR013155,InterPro:IPR009080,InterPro:IPR004493,InterPro:IPR002300,InterPro:IPR009008;note=BUSCO:EOG092601KZ;
Contig_2	funannotate	exon	185009	188287	.	+	.	ID=FUN_000114-T1.exon1;Parent=FUN_000114-T1;
Contig_2	funannotate	CDS	185009	188287	.	+	0	ID=FUN_000114-T1.cds;Parent=FUN_000114-T1;
Contig_2	funannotate	gene	188955	190961	.	+	.	ID=FUN_000115;Name=CDC4;
Contig_2	funannotate	mRNA	188955	190961	.	+	.	ID=FUN_000115-T1;Parent=FUN_000115;product=SCF ubiquitin ligase complex subunit cdc4;Ontology_term=GO:0005515;Dbxref=InterPro:IPR020472,InterPro:IPR001680,InterPro:IPR036322,InterPro:IPR036047,PFAM:PF00646,PFAM:PF12937,PFAM:PF16856,InterPro:IPR001810,InterPro:IPR015943,InterPro:IPR031740,InterPro:IPR019775,PFAM:PF00400;
Contig_2	funannotate	exon	188955	190961	.	+	.	ID=FUN_000115-T1.exon1;Parent=FUN_000115-T1;
Contig_2	funannotate	CDS	188955	190961	.	+	0	ID=FUN_000115-T1.cds;Parent=FUN_000115-T1;
Contig_2	funannotate	gene	193404	195218	.	-	.	ID=FUN_000116;
Contig_2	funannotate	mRNA	193404	195218	.	-	.	ID=FUN_000116-T1;Parent=FUN_000116;product=hypothetical protein;Ontology_term=GO:0015035,GO:0045041;Dbxref=InterPro:IPR039289;note=BUSCO:EOG092651BA;
Contig_2	funannotate	exon	193404	195218	.	-	.	ID=FUN_000116-T1.exon1;Parent=FUN_000116-T1;
Contig_2	funannotate	CDS	193404	195218	.	-	0	ID=FUN_000116-T1.cds;Parent=FUN_000116-T1;
Contig_2	funannotate	gene	195784	196770	.	+	.	ID=FUN_000117;
Contig_2	funannotate	mRNA	195784	196770	.	+	.	ID=FUN_000117-T1;Parent=FUN_000117;product=hypothetical protein;Ontology_term=GO:0005216,GO:0016020,GO:0006811;Dbxref=InterPro:IPR043476,PFAM:PF01036,InterPro:IPR001425;
Contig_2	funannotate	exon	195784	196770	.	+	.	ID=FUN_000117-T1.exon1;Parent=FUN_000117-T1;
Contig_2	funannotate	CDS	195784	196770	.	+	0	ID=FUN_000117-T1.cds;Parent=FUN_000117-T1;
Contig_2	funannotate	gene	196832	197119	.	-	.	ID=FUN_000118;
Contig_2	funannotate	mRNA	196832	197119	.	-	.	ID=FUN_000118-T1;Parent=FUN_000118;product=hypothetical protein;
Contig_2	funannotate	exon	196832	197119	.	-	.	ID=FUN_000118-T1.exon1;Parent=FUN_000118-T1;
Contig_2	funannotate	CDS	196832	197119	.	-	0	ID=FUN_000118-T1.cds;Parent=FUN_000118-T1;
Contig_2	funannotate	gene	197241	198962	.	-	.	ID=FUN_000119;
Contig_2	funannotate	mRNA	197241	198962	.	-	.	ID=FUN_000119-T1;Parent=FUN_000119;product=hypothetical protein;
Contig_2	funannotate	exon	198954	198962	.	-	.	ID=FUN_000119-T1.exon1;Parent=FUN_000119-T1;
Contig_2	funannotate	exon	197241	198245	.	-	.	ID=FUN_000119-T1.exon2;Parent=FUN_000119-T1;
Contig_2	funannotate	CDS	198954	198962	.	-	0	ID=FUN_000119-T1.cds;Parent=FUN_000119-T1;
Contig_2	funannotate	CDS	197241	198245	.	-	0	ID=FUN_000119-T1.cds;Parent=FUN_000119-T1;
Contig_2	funannotate	gene	202177	207377	.	+	.	ID=FUN_000120;
Contig_2	funannotate	mRNA	202177	207377	.	+	.	ID=FUN_000120-T1;Parent=FUN_000120;product=hypothetical protein;Ontology_term=GO:0003712,GO:0016887,GO:0005524,GO:0006357,GO:0016592;Dbxref=InterPro:IPR003959,InterPro:IPR003593,PFAM:PF00004,InterPro:IPR003960,InterPro:IPR019680,InterPro:IPR027417;note=BUSCO:EOG09260VTN;
Contig_2	funannotate	exon	202177	202694	.	+	.	ID=FUN_000120-T1.exon1;Parent=FUN_000120-T1;
Contig_2	funannotate	exon	203114	203120	.	+	.	ID=FUN_000120-T1.exon2;Parent=FUN_000120-T1;
Contig_2	funannotate	exon	203142	203152	.	+	.	ID=FUN_000120-T1.exon3;Parent=FUN_000120-T1;
Contig_2	funannotate	exon	203199	203764	.	+	.	ID=FUN_000120-T1.exon4;Parent=FUN_000120-T1;
Contig_2	funannotate	exon	204055	207377	.	+	.	ID=FUN_000120-T1.exon5;Parent=FUN_000120-T1;
Contig_2	funannotate	CDS	202177	202694	.	+	0	ID=FUN_000120-T1.cds;Parent=FUN_000120-T1;
Contig_2	funannotate	CDS	203114	203120	.	+	1	ID=FUN_000120-T1.cds;Parent=FUN_000120-T1;
Contig_2	funannotate	CDS	203142	203152	.	+	0	ID=FUN_000120-T1.cds;Parent=FUN_000120-T1;
Contig_2	funannotate	CDS	203199	203764	.	+	1	ID=FUN_000120-T1.cds;Parent=FUN_000120-T1;
Contig_2	funannotate	CDS	204055	207377	.	+	2	ID=FUN_000120-T1.cds;Parent=FUN_000120-T1;
Contig_2	funannotate	gene	212167	212718	.	+	.	ID=FUN_000121;
Contig_2	funannotate	mRNA	212167	212718	.	+	.	ID=FUN_000121-T1;Parent=FUN_000121;product=hypothetical protein;Dbxref=InterPro:IPR035940,InterPro:IPR014044,PFAM:PF00188;
Contig_2	funannotate	exon	212167	212174	.	+	.	ID=FUN_000121-T1.exon1;Parent=FUN_000121-T1;
Contig_2	funannotate	exon	212394	212718	.	+	.	ID=FUN_000121-T1.exon2;Parent=FUN_000121-T1;
Contig_2	funannotate	CDS	212167	212174	.	+	0	ID=FUN_000121-T1.cds;Parent=FUN_000121-T1;
Contig_2	funannotate	CDS	212394	212718	.	+	1	ID=FUN_000121-T1.cds;Parent=FUN_000121-T1;
Contig_2	funannotate	gene	213080	215002	.	+	.	ID=FUN_000122;Name=SAC6;
Contig_2	funannotate	mRNA	213080	215002	.	+	.	ID=FUN_000122-T1;Parent=FUN_000122;product=Fimbrin, actin-bundling protein;Ontology_term=GO:0051015,GO:0005509,GO:0005515,GO:0051017;Dbxref=InterPro:IPR002048,InterPro:IPR036872,InterPro:IPR011992,InterPro:IPR001715,PFAM:PF00307,InterPro:IPR039959,InterPro:IPR018247,InterPro:IPR001589;note=BUSCO:EOG0926140Q;
Contig_2	funannotate	exon	213080	215002	.	+	.	ID=FUN_000122-T1.exon1;Parent=FUN_000122-T1;
Contig_2	funannotate	CDS	213080	215002	.	+	0	ID=FUN_000122-T1.cds;Parent=FUN_000122-T1;
Contig_2	funannotate	gene	215115	217856	.	-	.	ID=FUN_000123;
Contig_2	funannotate	mRNA	215115	217856	.	-	.	ID=FUN_000123-T1;Parent=FUN_000123;product=hypothetical protein;Ontology_term=GO:0005515,GO:0006325,GO:0006355,GO:0006351,GO:0005634;Dbxref=InterPro:IPR001680,InterPro:IPR031120,InterPro:IPR019015,InterPro:IPR036322,PFAM:PF09453,InterPro:IPR019775,InterPro:IPR011494,InterPro:IPR015943,PFAM:PF07569,PFAM:PF00400;note=BUSCO:EOG09260U6R;
Contig_2	funannotate	exon	217820	217856	.	-	.	ID=FUN_000123-T1.exon1;Parent=FUN_000123-T1;
Contig_2	funannotate	exon	215115	217771	.	-	.	ID=FUN_000123-T1.exon2;Parent=FUN_000123-T1;
Contig_2	funannotate	CDS	217820	217856	.	-	0	ID=FUN_000123-T1.cds;Parent=FUN_000123-T1;
Contig_2	funannotate	CDS	215115	217771	.	-	2	ID=FUN_000123-T1.cds;Parent=FUN_000123-T1;
Contig_2	funannotate	gene	218113	219720	.	-	.	ID=FUN_000124;
Contig_2	funannotate	mRNA	218113	219720	.	-	.	ID=FUN_000124-T1;Parent=FUN_000124;product=hypothetical protein;Ontology_term=GO:0055085,GO:0022857,GO:0016020;Dbxref=PFAM:PF00324,InterPro:IPR002293,PFAM:PF13520;
Contig_2	funannotate	exon	218113	219720	.	-	.	ID=FUN_000124-T1.exon1;Parent=FUN_000124-T1;
Contig_2	funannotate	CDS	218113	219720	.	-	0	ID=FUN_000124-T1.cds;Parent=FUN_000124-T1;
Contig_3	funannotate	gene	102	284	.	+	.	ID=FUN_000125;
Contig_3	funannotate	mRNA	102	284	.	+	.	ID=FUN_000125-T1;Parent=FUN_000125;product=hypothetical protein;
Contig_3	funannotate	exon	102	284	.	+	.	ID=FUN_000125-T1.exon1;Parent=FUN_000125-T1;
Contig_3	funannotate	CDS	102	284	.	+	0	ID=FUN_000125-T1.cds;Parent=FUN_000125-T1;
Contig_3	funannotate	gene	374	4045	.	-	.	ID=FUN_000126;
Contig_3	funannotate	mRNA	374	4045	.	-	.	ID=FUN_000126-T1;Parent=FUN_000126;product=hypothetical protein;Ontology_term=GO:0004843,GO:0016579,GO:0006511;Dbxref=InterPro:IPR001394,InterPro:IPR025305,PFAM:PF13446,InterPro:IPR018200,PFAM:PF00443,InterPro:IPR028889,InterPro:IPR038765;note=MEROPS:MER0000865,BUSCO:EOG092604S1;
Contig_3	funannotate	exon	374	4045	.	-	.	ID=FUN_000126-T1.exon1;Parent=FUN_000126-T1;
Contig_3	funannotate	CDS	374	4045	.	-	0	ID=FUN_000126-T1.cds;Parent=FUN_000126-T1;
Contig_3	funannotate	gene	4729	6066	.	+	.	ID=FUN_000127;Name=BCS1;
Contig_3	funannotate	mRNA	4729	6066	.	+	.	ID=FUN_000127-T1;Parent=FUN_000127;product=Complex III assembly protein translocase and chaperone;Ontology_term=GO:0016887,GO:0005524;Dbxref=InterPro:IPR014851,InterPro:IPR003959,PFAM:PF08740,InterPro:IPR003593,PFAM:PF00004,InterPro:IPR027417;
Contig_3	funannotate	exon	4729	6066	.	+	.	ID=FUN_000127-T1.exon1;Parent=FUN_000127-T1;
Contig_3	funannotate	CDS	4729	6066	.	+	0	ID=FUN_000127-T1.cds;Parent=FUN_000127-T1;
Contig_3	funannotate	gene	7158	9902	.	+	.	ID=FUN_000128;
Contig_3	funannotate	mRNA	7158	9902	.	+	.	ID=FUN_000128-T1;Parent=FUN_000128;product=hypothetical protein;Ontology_term=GO:0016020,GO:0005524;Dbxref=PFAM:PF00005,InterPro:IPR003439,InterPro:IPR003593,PFAM:PF01061,PFAM:PF19055,InterPro:IPR013525,InterPro:IPR017871,InterPro:IPR027417;
Contig_3	funannotate	exon	7158	7165	.	+	.	ID=FUN_000128-T1.exon1;Parent=FUN_000128-T1;
Contig_3	funannotate	exon	7289	9902	.	+	.	ID=FUN_000128-T1.exon2;Parent=FUN_000128-T1;
Contig_3	funannotate	CDS	7158	7165	.	+	0	ID=FUN_000128-T1.cds;Parent=FUN_000128-T1;
Contig_3	funannotate	CDS	7289	9902	.	+	1	ID=FUN_000128-T1.cds;Parent=FUN_000128-T1;
Contig_3	funannotate	gene	14799	17364	.	+	.	ID=FUN_000129;
Contig_3	funannotate	mRNA	14799	17364	.	+	.	ID=FUN_000129-T1;Parent=FUN_000129;product=hypothetical protein;Ontology_term=GO:0005515,GO:0019904,GO:0005737;Dbxref=PFAM:PF04739,InterPro:IPR013783,InterPro:IPR006828,PFAM:PF16561,InterPro:IPR010504,PFAM:PF03114,InterPro:IPR014756,InterPro:IPR037256,InterPro:IPR004148,InterPro:IPR032640,InterPro:IPR027267;
Contig_3	funannotate	exon	14799	16005	.	+	.	ID=FUN_000129-T1.exon1;Parent=FUN_000129-T1;
Contig_3	funannotate	exon	16550	17364	.	+	.	ID=FUN_000129-T1.exon2;Parent=FUN_000129-T1;
Contig_3	funannotate	CDS	14799	16005	.	+	0	ID=FUN_000129-T1.cds;Parent=FUN_000129-T1;
Contig_3	funannotate	CDS	16550	17364	.	+	2	ID=FUN_000129-T1.cds;Parent=FUN_000129-T1;
Contig_3	funannotate	gene	17995	20460	.	+	.	ID=FUN_000130;
Contig_3	funannotate	mRNA	17995	20460	.	+	.	ID=FUN_000130-T1;Parent=FUN_000130;product=hypothetical protein;Dbxref=InterPro:IPR028889,InterPro:IPR038765;
Contig_3	funannotate	exon	17995	18272	.	+	.	ID=FUN_000130-T1.exon1;Parent=FUN_000130-T1;
Contig_3	funannotate	exon	18351	20460	.	+	.	ID=FUN_000130-T1.exon2;Parent=FUN_000130-T1;
Contig_3	funannotate	CDS	17995	18272	.	+	0	ID=FUN_000130-T1.cds;Parent=FUN_000130-T1;
Contig_3	funannotate	CDS	18351	20460	.	+	1	ID=FUN_000130-T1.cds;Parent=FUN_000130-T1;
Contig_3	funannotate	gene	23326	24687	.	+	.	ID=FUN_000131;
Contig_3	funannotate	mRNA	23326	24687	.	+	.	ID=FUN_000131-T1;Parent=FUN_000131;product=hypothetical protein;Dbxref=InterPro:IPR021216;
Contig_3	funannotate	exon	23326	23331	.	+	.	ID=FUN_000131-T1.exon1;Parent=FUN_000131-T1;
Contig_3	funannotate	exon	23461	24687	.	+	.	ID=FUN_000131-T1.exon2;Parent=FUN_000131-T1;
Contig_3	funannotate	CDS	23326	23331	.	+	0	ID=FUN_000131-T1.cds;Parent=FUN_000131-T1;
Contig_3	funannotate	CDS	23461	24687	.	+	0	ID=FUN_000131-T1.cds;Parent=FUN_000131-T1;
Contig_3	funannotate	gene	30476	30997	.	-	.	ID=FUN_000132;
Contig_3	funannotate	mRNA	30476	30997	.	-	.	ID=FUN_000132-T1;Parent=FUN_000132;product=hypothetical protein;Ontology_term=GO:0008080;Dbxref=InterPro:IPR000182,InterPro:IPR016181,PFAM:PF13508,PFAM:PF00583;
Contig_3	funannotate	exon	30476	30997	.	-	.	ID=FUN_000132-T1.exon1;Parent=FUN_000132-T1;
Contig_3	funannotate	CDS	30476	30997	.	-	0	ID=FUN_000132-T1.cds;Parent=FUN_000132-T1;
Contig_3	funannotate	gene	31083	31523	.	+	.	ID=FUN_000133;
Contig_3	funannotate	mRNA	31083	31523	.	+	.	ID=FUN_000133-T1;Parent=FUN_000133;product=hypothetical protein;Dbxref=PFAM:PF00173,InterPro:IPR036400,InterPro:IPR001199;note=BUSCO:EOG09264Z3D;
Contig_3	funannotate	exon	31083	31523	.	+	.	ID=FUN_000133-T1.exon1;Parent=FUN_000133-T1;
Contig_3	funannotate	CDS	31083	31523	.	+	0	ID=FUN_000133-T1.cds;Parent=FUN_000133-T1;
Contig_3	funannotate	gene	34425	35039	.	+	.	ID=FUN_000134;Name=RPL15B;
Contig_3	funannotate	mRNA	34425	35039	.	+	.	ID=FUN_000134-T1;Parent=FUN_000134;product=60S ribosomal protein L15B;Ontology_term=GO:0005840,GO:0003735,GO:0006412;Dbxref=InterPro:IPR024794,InterPro:IPR012678,PFAM:PF00827,InterPro:IPR000439;note=BUSCO:EOG09264L0C;
Contig_3	funannotate	exon	34425	35039	.	+	.	ID=FUN_000134-T1.exon1;Parent=FUN_000134-T1;
Contig_3	funannotate	CDS	34425	35039	.	+	0	ID=FUN_000134-T1.cds;Parent=FUN_000134-T1;
Contig_3	funannotate	gene	35284	35886	.	-	.	ID=FUN_000135;
Contig_3	funannotate	mRNA	35284	35886	.	-	.	ID=FUN_000135-T1;Parent=FUN_000135;product=hypothetical protein;Dbxref=PFAM:PF00660,InterPro:IPR000992;note=SECRETED:SignalP(1-17,SECRETED:cutsite=ALA-AN,SECRETED:prob=0.8087);
Contig_3	funannotate	exon	35284	35886	.	-	.	ID=FUN_000135-T1.exon1;Parent=FUN_000135-T1;
Contig_3	funannotate	CDS	35284	35886	.	-	0	ID=FUN_000135-T1.cds;Parent=FUN_000135-T1;
Contig_3	funannotate	gene	40754	41233	.	+	.	ID=FUN_000136;
Contig_3	funannotate	mRNA	40754	41233	.	+	.	ID=FUN_000136-T1;Parent=FUN_000136;product=hypothetical protein;
Contig_3	funannotate	exon	40754	41233	.	+	.	ID=FUN_000136-T1.exon1;Parent=FUN_000136-T1;
Contig_3	funannotate	CDS	40754	41233	.	+	0	ID=FUN_000136-T1.cds;Parent=FUN_000136-T1;
Contig_3	funannotate	gene	41459	41979	.	-	.	ID=FUN_000137;
Contig_3	funannotate	mRNA	41459	41979	.	-	.	ID=FUN_000137-T1;Parent=FUN_000137;product=hypothetical protein;
Contig_3	funannotate	exon	41976	41979	.	-	.	ID=FUN_000137-T1.exon1;Parent=FUN_000137-T1;
Contig_3	funannotate	exon	41459	41763	.	-	.	ID=FUN_000137-T1.exon2;Parent=FUN_000137-T1;
Contig_3	funannotate	CDS	41976	41979	.	-	0	ID=FUN_000137-T1.cds;Parent=FUN_000137-T1;
Contig_3	funannotate	CDS	41459	41763	.	-	2	ID=FUN_000137-T1.cds;Parent=FUN_000137-T1;
Contig_3	funannotate	gene	43366	44820	.	-	.	ID=FUN_000138;Name=CDC55;
Contig_3	funannotate	mRNA	43366	44820	.	-	.	ID=FUN_000138-T1;Parent=FUN_000138;product=protein phosphatase 2A regulatory subunit cdc55;Ontology_term=GO:0005515,GO:0019888,GO:0000159;Dbxref=InterPro:IPR036322,InterPro:IPR015943,InterPro:IPR000009,InterPro:IPR018067;note=BUSCO:EOG09261MG9;
Contig_3	funannotate	exon	43366	44820	.	-	.	ID=FUN_000138-T1.exon1;Parent=FUN_000138-T1;
Contig_3	funannotate	CDS	43366	44820	.	-	0	ID=FUN_000138-T1.cds;Parent=FUN_000138-T1;
Contig_3	funannotate	gene	45660	46025	.	-	.	ID=FUN_000139;Name=RPS26B;
Contig_3	funannotate	mRNA	45660	46025	.	-	.	ID=FUN_000139-T1;Parent=FUN_000139;product=40S ribosomal protein S26-B;Ontology_term=GO:0005840,GO:0003735,GO:0006412;Dbxref=InterPro:IPR038551,PFAM:PF01283,InterPro:IPR000892;note=BUSCO:EOG09265GYK;
Contig_3	funannotate	exon	45660	46025	.	-	.	ID=FUN_000139-T1.exon1;Parent=FUN_000139-T1;
Contig_3	funannotate	CDS	45660	46025	.	-	0	ID=FUN_000139-T1.cds;Parent=FUN_000139-T1;
Contig_3	funannotate	gene	47174	47790	.	+	.	ID=FUN_000140;
Contig_3	funannotate	mRNA	47174	47790	.	+	.	ID=FUN_000140-T1;Parent=FUN_000140;product=hypothetical protein;Ontology_term=GO:0005740,GO:0005751,GO:0006123;Dbxref=InterPro:IPR036972,InterPro:IPR002124,PFAM:PF01215;note=BUSCO:EOG09265MAN;
Contig_3	funannotate	exon	47174	47198	.	+	.	ID=FUN_000140-T1.exon1;Parent=FUN_000140-T1;
Contig_3	funannotate	exon	47324	47790	.	+	.	ID=FUN_000140-T1.exon2;Parent=FUN_000140-T1;
Contig_3	funannotate	CDS	47174	47198	.	+	0	ID=FUN_000140-T1.cds;Parent=FUN_000140-T1;
Contig_3	funannotate	CDS	47324	47790	.	+	2	ID=FUN_000140-T1.cds;Parent=FUN_000140-T1;
Contig_3	funannotate	gene	48442	51354	.	+	.	ID=FUN_000141;
Contig_3	funannotate	mRNA	48442	51354	.	+	.	ID=FUN_000141-T1;Parent=FUN_000141;product=hypothetical protein;Ontology_term=GO:0004553,GO:0005975;Dbxref=PFAM:PF00933,InterPro:IPR036881,InterPro:IPR036962,InterPro:IPR001764,InterPro:IPR017853;note=CAZy:GH3;
Contig_3	funannotate	exon	48442	48447	.	+	.	ID=FUN_000141-T1.exon1;Parent=FUN_000141-T1;
Contig_3	funannotate	exon	48478	51354	.	+	.	ID=FUN_000141-T1.exon2;Parent=FUN_000141-T1;
Contig_3	funannotate	CDS	48442	48447	.	+	0	ID=FUN_000141-T1.cds;Parent=FUN_000141-T1;
Contig_3	funannotate	CDS	48478	51354	.	+	0	ID=FUN_000141-T1.cds;Parent=FUN_000141-T1;
Contig_3	funannotate	gene	54635	56047	.	-	.	ID=FUN_000142;
Contig_3	funannotate	mRNA	54635	56047	.	-	.	ID=FUN_000142-T1;Parent=FUN_000142;product=hypothetical protein;Ontology_term=GO:0006562,GO:0004657;Dbxref=PFAM:PF01619,InterPro:IPR015659,InterPro:IPR002872,InterPro:IPR029041;
Contig_3	funannotate	exon	54635	56047	.	-	.	ID=FUN_000142-T1.exon1;Parent=FUN_000142-T1;
Contig_3	funannotate	CDS	54635	56047	.	-	0	ID=FUN_000142-T1.cds;Parent=FUN_000142-T1;
Contig_3	funannotate	gene	61401	61928	.	+	.	ID=FUN_000143;
Contig_3	funannotate	mRNA	61401	61928	.	+	.	ID=FUN_000143-T1;Parent=FUN_000143;product=hypothetical protein;
Contig_3	funannotate	exon	61401	61928	.	+	.	ID=FUN_000143-T1.exon1;Parent=FUN_000143-T1;
Contig_3	funannotate	CDS	61401	61928	.	+	0	ID=FUN_000143-T1.cds;Parent=FUN_000143-T1;
Contig_3	funannotate	gene	61992	62372	.	-	.	ID=FUN_000144;
Contig_3	funannotate	mRNA	61992	62372	.	-	.	ID=FUN_000144-T1;Parent=FUN_000144;product=hypothetical protein;
Contig_3	funannotate	exon	61992	62372	.	-	.	ID=FUN_000144-T1.exon1;Parent=FUN_000144-T1;
Contig_3	funannotate	CDS	61992	62372	.	-	0	ID=FUN_000144-T1.cds;Parent=FUN_000144-T1;
Contig_3	funannotate	gene	65878	68163	.	+	.	ID=FUN_000145;
Contig_3	funannotate	mRNA	65878	68163	.	+	.	ID=FUN_000145-T1;Parent=FUN_000145;product=hypothetical protein;Ontology_term=GO:0005515,GO:0032040,GO:0006364;Dbxref=PFAM:PF08625,InterPro:IPR013934,InterPro:IPR001680,InterPro:IPR036322,InterPro:IPR015943,PFAM:PF00400;
Contig_3	funannotate	exon	65878	68163	.	+	.	ID=FUN_000145-T1.exon1;Parent=FUN_000145-T1;
Contig_3	funannotate	CDS	65878	68163	.	+	0	ID=FUN_000145-T1.cds;Parent=FUN_000145-T1;
Contig_3	funannotate	gene	68760	68831	.	-	.	ID=FUN_000146;
Contig_3	funannotate	tRNA	68760	68831	.	-	.	ID=FUN_000146-T1;Parent=FUN_000146;product=tRNA-His;
Contig_3	funannotate	exon	68760	68831	.	-	.	ID=FUN_000146-T1.exon1;Parent=FUN_000146-T1;
Contig_3	funannotate	gene	72686	73354	.	+	.	ID=FUN_000147;
Contig_3	funannotate	mRNA	72686	73354	.	+	.	ID=FUN_000147-T1;Parent=FUN_000147;product=hypothetical protein;Ontology_term=GO:0006355,GO:0008270,GO:0000981;Dbxref=InterPro:IPR036864,InterPro:IPR001138,PFAM:PF00172;
Contig_3	funannotate	exon	72686	73354	.	+	.	ID=FUN_000147-T1.exon1;Parent=FUN_000147-T1;
Contig_3	funannotate	CDS	72686	73354	.	+	0	ID=FUN_000147-T1.cds;Parent=FUN_000147-T1;
Contig_3	funannotate	gene	74652	75191	.	+	.	ID=FUN_000148;
Contig_3	funannotate	mRNA	74652	75191	.	+	.	ID=FUN_000148-T1;Parent=FUN_000148;product=hypothetical protein;Ontology_term=GO:0005525,GO:0003924,GO:0007165,GO:0016020;Dbxref=PFAM:PF00071,PFAM:PF08477,InterPro:IPR020849,InterPro:IPR005225,InterPro:IPR027417,InterPro:IPR001806;
Contig_3	funannotate	exon	74652	75191	.	+	.	ID=FUN_000148-T1.exon1;Parent=FUN_000148-T1;
Contig_3	funannotate	CDS	74652	75191	.	+	0	ID=FUN_000148-T1.cds;Parent=FUN_000148-T1;
Contig_3	funannotate	gene	82667	83149	.	-	.	ID=FUN_000149;Name=TRY4;
Contig_3	funannotate	mRNA	82667	83149	.	-	.	ID=FUN_000149-T1;Parent=FUN_000149;product=Trypsin-3;Dbxref=PFAM:PF00096,InterPro:IPR036236,PFAM:PF13894,InterPro:IPR013087;
Contig_3	funannotate	exon	82667	83149	.	-	.	ID=FUN_000149-T1.exon1;Parent=FUN_000149-T1;
Contig_3	funannotate	CDS	82667	83149	.	-	0	ID=FUN_000149-T1.cds;Parent=FUN_000149-T1;
Contig_3	funannotate	gene	86446	88419	.	+	.	ID=FUN_000150;
Contig_3	funannotate	mRNA	86446	88419	.	+	.	ID=FUN_000150-T1;Parent=FUN_000150;product=hypothetical protein;Ontology_term=GO:0006914;Dbxref=InterPro:IPR007241,PFAM:PF04109;note=BUSCO:EOG092615CC;
Contig_3	funannotate	exon	86446	86449	.	+	.	ID=FUN_000150-T1.exon1;Parent=FUN_000150-T1;
Contig_3	funannotate	exon	86828	88419	.	+	.	ID=FUN_000150-T1.exon2;Parent=FUN_000150-T1;
Contig_3	funannotate	CDS	86446	86449	.	+	0	ID=FUN_000150-T1.cds;Parent=FUN_000150-T1;
Contig_3	funannotate	CDS	86828	88419	.	+	2	ID=FUN_000150-T1.cds;Parent=FUN_000150-T1;
Contig_3	funannotate	gene	89939	92173	.	+	.	ID=FUN_000151;
Contig_3	funannotate	mRNA	89939	92173	.	+	.	ID=FUN_000151-T1;Parent=FUN_000151;product=hypothetical protein;Ontology_term=GO:0032040;Dbxref=InterPro:IPR007276;note=BUSCO:EOG092620IA;
Contig_3	funannotate	exon	89939	92173	.	+	.	ID=FUN_000151-T1.exon1;Parent=FUN_000151-T1;
Contig_3	funannotate	CDS	89939	92173	.	+	0	ID=FUN_000151-T1.cds;Parent=FUN_000151-T1;
Contig_3	funannotate	gene	94444	95640	.	-	.	ID=FUN_000152;Name=TYS1;
Contig_3	funannotate	mRNA	94444	95640	.	-	.	ID=FUN_000152-T1;Parent=FUN_000152;product=Tyrosine--tRNA ligase cytoplasmic;Ontology_term=GO:0004831,GO:0005524,GO:0004812,GO:0000166,GO:0006418,GO:0006437;Dbxref=PFAM:PF00579,InterPro:IPR014729,InterPro:IPR002305,InterPro:IPR023617,InterPro:IPR002307;
Contig_3	funannotate	exon	94444	95640	.	-	.	ID=FUN_000152-T1.exon1;Parent=FUN_000152-T1;
Contig_3	funannotate	CDS	94444	95640	.	-	0	ID=FUN_000152-T1.cds;Parent=FUN_000152-T1;
Contig_3	funannotate	gene	96054	101618	.	+	.	ID=FUN_000153;
Contig_3	funannotate	mRNA	96054	101618	.	+	.	ID=FUN_000153-T1;Parent=FUN_000153;product=hypothetical protein;Ontology_term=GO:0061630,GO:0008270,GO:0071596,GO:0030163;Dbxref=PFAM:PF02207,InterPro:IPR013083,InterPro:IPR039164,InterPro:IPR003126,InterPro:IPR001841,InterPro:IPR003769,InterPro:IPR014719,PFAM:PF02617;
Contig_3	funannotate	exon	96054	101618	.	+	.	ID=FUN_000153-T1.exon1;Parent=FUN_000153-T1;
Contig_3	funannotate	CDS	96054	101618	.	+	0	ID=FUN_000153-T1.cds;Parent=FUN_000153-T1;
Contig_3	funannotate	gene	102652	105726	.	+	.	ID=FUN_000154;
Contig_3	funannotate	mRNA	102652	105726	.	+	.	ID=FUN_000154-T1;Parent=FUN_000154;product=hypothetical protein;Ontology_term=GO:0003723;Dbxref=InterPro:IPR016024,InterPro:IPR001313,InterPro:IPR011989,InterPro:IPR033133,PFAM:PF00806;note=SECRETED:SignalP(1-49,SECRETED:cutsite=TDA-LG,SECRETED:prob=0.2608);
Contig_3	funannotate	exon	102652	105726	.	+	.	ID=FUN_000154-T1.exon1;Parent=FUN_000154-T1;
Contig_3	funannotate	CDS	102652	105726	.	+	0	ID=FUN_000154-T1.cds;Parent=FUN_000154-T1;
Contig_3	funannotate	gene	105941	109032	.	-	.	ID=FUN_000155;
Contig_3	funannotate	mRNA	105941	109032	.	-	.	ID=FUN_000155-T1;Parent=FUN_000155;product=hypothetical protein;Ontology_term=GO:0005215,GO:0000166,GO:0005524,GO:0140603,GO:0019829,GO:0016021,GO:0006812;Dbxref=PFAM:PF13246,PFAM:PF00689,InterPro:IPR036412,InterPro:IPR006068,PFAM:PF00122,InterPro:IPR004014,InterPro:IPR008250,InterPro:IPR018303,PFAM:PF00690,InterPro:IPR023298,InterPro:IPR023214,PFAM:PF00702,InterPro:IPR023299,InterPro:IPR006414,I…
Contig_3	funannotate	exon	109028	109032	.	-	.	ID=FUN_000155-T1.exon1;Parent=FUN_000155-T1;
Contig_3	funannotate	exon	105941	109001	.	-	.	ID=FUN_000155-T1.exon2;Parent=FUN_000155-T1;
Contig_3	funannotate	CDS	109028	109032	.	-	0	ID=FUN_000155-T1.cds;Parent=FUN_000155-T1;
Contig_3	funannotate	CDS	105941	109001	.	-	1	ID=FUN_000155-T1.cds;Parent=FUN_000155-T1;
Contig_3	funannotate	gene	112274	114121	.	+	.	ID=FUN_000156;
Contig_3	funannotate	mRNA	112274	114121	.	+	.	ID=FUN_000156-T1;Parent=FUN_000156;product=hypothetical protein;
Contig_3	funannotate	exon	112274	114121	.	+	.	ID=FUN_000156-T1.exon1;Parent=FUN_000156-T1;
Contig_3	funannotate	CDS	112274	114121	.	+	0	ID=FUN_000156-T1.cds;Parent=FUN_000156-T1;
Contig_3	funannotate	gene	114307	115803	.	-	.	ID=FUN_000157;
Contig_3	funannotate	mRNA	114307	115803	.	-	.	ID=FUN_000157-T1;Parent=FUN_000157;product=hypothetical protein;Ontology_term=GO:0015031,GO:0016020;Dbxref=PFAM:PF00344,InterPro:IPR023201,InterPro:IPR002208;
Contig_3	funannotate	exon	114307	115803	.	-	.	ID=FUN_000157-T1.exon1;Parent=FUN_000157-T1;
Contig_3	funannotate	CDS	114307	115803	.	-	0	ID=FUN_000157-T1.cds;Parent=FUN_000157-T1;
Contig_3	funannotate	gene	116244	120200	.	-	.	ID=FUN_000158;
Contig_3	funannotate	mRNA	116244	120200	.	-	.	ID=FUN_000158-T1;Parent=FUN_000158;product=hypothetical protein;Dbxref=InterPro:IPR014772,InterPro:IPR035892,InterPro:IPR014770,InterPro:IPR000008,PFAM:PF00168,InterPro:IPR019558;note=BUSCO:EOG092608WU;
Contig_3	funannotate	exon	116244	120200	.	-	.	ID=FUN_000158-T1.exon1;Parent=FUN_000158-T1;
Contig_3	funannotate	CDS	116244	120200	.	-	0	ID=FUN_000158-T1.cds;Parent=FUN_000158-T1;
Contig_3	funannotate	gene	121096	121981	.	-	.	ID=FUN_000159;
Contig_3	funannotate	mRNA	121096	121981	.	-	.	ID=FUN_000159-T1;Parent=FUN_000159;product=hypothetical protein;Dbxref=InterPro:IPR019835,InterPro:IPR003121,PFAM:PF02201,InterPro:IPR014876,InterPro:IPR036885,PFAM:PF08766;
Contig_3	funannotate	exon	121940	121981	.	-	.	ID=FUN_000159-T1.exon1;Parent=FUN_000159-T1;
Contig_3	funannotate	exon	121721	121816	.	-	.	ID=FUN_000159-T1.exon2;Parent=FUN_000159-T1;
Contig_3	funannotate	exon	121096	121671	.	-	.	ID=FUN_000159-T1.exon3;Parent=FUN_000159-T1;
Contig_3	funannotate	CDS	121940	121981	.	-	0	ID=FUN_000159-T1.cds;Parent=FUN_000159-T1;
Contig_3	funannotate	CDS	121721	121816	.	-	0	ID=FUN_000159-T1.cds;Parent=FUN_000159-T1;
Contig_3	funannotate	CDS	121096	121671	.	-	0	ID=FUN_000159-T1.cds;Parent=FUN_000159-T1;
Contig_3	funannotate	gene	122404	123009	.	-	.	ID=FUN_000160;Name=RRS1;
Contig_3	funannotate	mRNA	122404	123009	.	-	.	ID=FUN_000160-T1;Parent=FUN_000160;product=Rhodanese- sulfurtransferase;Ontology_term=GO:0042254,GO:0005634;Dbxref=InterPro:IPR007023,PFAM:PF04939;
Contig_3	funannotate	exon	122404	123009	.	-	.	ID=FUN_000160-T1.exon1;Parent=FUN_000160-T1;
Contig_3	funannotate	CDS	122404	123009	.	-	0	ID=FUN_000160-T1.cds;Parent=FUN_000160-T1;
Contig_3	funannotate	gene	125708	131359	.	+	.	ID=FUN_000161;Name=GSC2;
Contig_3	funannotate	mRNA	125708	131359	.	+	.	ID=FUN_000161-T1;Parent=FUN_000161;product=1,3-beta-glucan synthase gsc2;Ontology_term=GO:0006075,GO:0000148,GO:0016020,GO:0003843;Dbxref=InterPro:IPR026899,PFAM:PF14288,PFAM:PF02364,InterPro:IPR003440;note=CAZy:GT48;
Contig_3	funannotate	exon	125708	131359	.	+	.	ID=FUN_000161-T1.exon1;Parent=FUN_000161-T1;
Contig_3	funannotate	CDS	125708	131359	.	+	0	ID=FUN_000161-T1.cds;Parent=FUN_000161-T1;
Contig_3	funannotate	gene	132512	133087	.	-	.	ID=FUN_000162;
Contig_3	funannotate	mRNA	132512	133087	.	-	.	ID=FUN_000162-T1;Parent=FUN_000162;product=hypothetical protein;note=SECRETED:SignalP(1-18,SECRETED:cutsite=ARA-DD,SECRETED:prob=0.8189);
Contig_3	funannotate	exon	132512	133087	.	-	.	ID=FUN_000162-T1.exon1;Parent=FUN_000162-T1;
Contig_3	funannotate	CDS	132512	133087	.	-	0	ID=FUN_000162-T1.cds;Parent=FUN_000162-T1;
Contig_3	funannotate	gene	135585	136496	.	+	.	ID=FUN_000163;
Contig_3	funannotate	mRNA	135585	136496	.	+	.	ID=FUN_000163-T1;Parent=FUN_000163;product=hypothetical protein;Ontology_term=GO:0055085,GO:1904983,GO:0005743,GO:0015187;Dbxref=PFAM:PF00153,InterPro:IPR030847,InterPro:IPR023395,InterPro:IPR002067,InterPro:IPR018108;
Contig_3	funannotate	exon	135585	136496	.	+	.	ID=FUN_000163-T1.exon1;Parent=FUN_000163-T1;
Contig_3	funannotate	CDS	135585	136496	.	+	0	ID=FUN_000163-T1.cds;Parent=FUN_000163-T1;
Contig_3	funannotate	gene	136859	137671	.	+	.	ID=FUN_000164;
Contig_3	funannotate	mRNA	136859	137671	.	+	.	ID=FUN_000164-T1;Parent=FUN_000164;product=hypothetical protein;Ontology_term=GO:0003676;Dbxref=InterPro:IPR000504,InterPro:IPR035979,PFAM:PF00076,InterPro:IPR012677;
Contig_3	funannotate	exon	136859	137671	.	+	.	ID=FUN_000164-T1.exon1;Parent=FUN_000164-T1;
Contig_3	funannotate	CDS	136859	137671	.	+	0	ID=FUN_000164-T1.cds;Parent=FUN_000164-T1;
Contig_3	funannotate	gene	137732	138611	.	-	.	ID=FUN_000165;
Contig_3	funannotate	mRNA	137732	138611	.	-	.	ID=FUN_000165-T1;Parent=FUN_000165;product=hypothetical protein;Dbxref=InterPro:IPR012349,PFAM:PF04299,InterPro:IPR007396;
Contig_3	funannotate	exon	138607	138611	.	-	.	ID=FUN_000165-T1.exon1;Parent=FUN_000165-T1;
Contig_3	funannotate	exon	137732	138395	.	-	.	ID=FUN_000165-T1.exon2;Parent=FUN_000165-T1;
Contig_3	funannotate	CDS	138607	138611	.	-	0	ID=FUN_000165-T1.cds;Parent=FUN_000165-T1;
Contig_3	funannotate	CDS	137732	138395	.	-	1	ID=FUN_000165-T1.cds;Parent=FUN_000165-T1;
Contig_3	funannotate	gene	138729	141389	.	-	.	ID=FUN_000166;
Contig_3	funannotate	mRNA	138729	141389	.	-	.	ID=FUN_000166-T1;Parent=FUN_000166;product=hypothetical protein;Dbxref=InterPro:IPR036378,InterPro:IPR000782,PFAM:PF02469;
Contig_3	funannotate	exon	141020	141389	.	-	.	ID=FUN_000166-T1.exon1;Parent=FUN_000166-T1;
Contig_3	funannotate	exon	138729	140938	.	-	.	ID=FUN_000166-T1.exon2;Parent=FUN_000166-T1;
Contig_3	funannotate	CDS	141020	141389	.	-	0	ID=FUN_000166-T1.cds;Parent=FUN_000166-T1;
Contig_3	funannotate	CDS	138729	140938	.	-	2	ID=FUN_000166-T1.cds;Parent=FUN_000166-T1;
Contig_3	funannotate	gene	144054	146297	.	+	.	ID=FUN_000167;
Contig_3	funannotate	mRNA	144054	146297	.	+	.	ID=FUN_000167-T1;Parent=FUN_000167;product=hypothetical protein;Dbxref=PFAM:PF00501,InterPro:IPR000873,InterPro:IPR042099;
Contig_3	funannotate	exon	144054	146297	.	+	.	ID=FUN_000167-T1.exon1;Parent=FUN_000167-T1;
Contig_3	funannotate	CDS	144054	146297	.	+	0	ID=FUN_000167-T1.cds;Parent=FUN_000167-T1;
Contig_3	funannotate	gene	149437	150264	.	+	.	ID=FUN_000168;
Contig_3	funannotate	mRNA	149437	150264	.	+	.	ID=FUN_000168-T1;Parent=FUN_000168;product=hypothetical protein;Ontology_term=GO:0010181;Dbxref=InterPro:IPR012349,InterPro:IPR002563,PFAM:PF01613;
Contig_3	funannotate	exon	149437	150264	.	+	.	ID=FUN_000168-T1.exon1;Parent=FUN_000168-T1;
Contig_3	funannotate	CDS	149437	150264	.	+	0	ID=FUN_000168-T1.cds;Parent=FUN_000168-T1;
Contig_3	funannotate	gene	151200	151703	.	+	.	ID=FUN_000169;
Contig_3	funannotate	mRNA	151200	151703	.	+	.	ID=FUN_000169-T1;Parent=FUN_000169;product=hypothetical protein;
Contig_3	funannotate	exon	151200	151703	.	+	.	ID=FUN_000169-T1.exon1;Parent=FUN_000169-T1;
Contig_3	funannotate	CDS	151200	151703	.	+	0	ID=FUN_000169-T1.cds;Parent=FUN_000169-T1;
Contig_3	funannotate	gene	151849	152658	.	+	.	ID=FUN_000170;
Contig_3	funannotate	mRNA	151849	152658	.	+	.	ID=FUN_000170-T1;Parent=FUN_000170;product=hypothetical protein;Ontology_term=GO:0003824;Dbxref=InterPro:IPR001753,PFAM:PF00378,InterPro:IPR029045,PFAM:PF16113;
Contig_3	funannotate	exon	151849	152658	.	+	.	ID=FUN_000170-T1.exon1;Parent=FUN_000170-T1;
Contig_3	funannotate	CDS	151849	152658	.	+	0	ID=FUN_000170-T1.cds;Parent=FUN_000170-T1;
Contig_3	funannotate	gene	153437	154961	.	+	.	ID=FUN_000171;Name=PET8;
Contig_3	funannotate	mRNA	153437	154961	.	+	.	ID=FUN_000171-T1;Parent=FUN_000171;product=S-adenosylmethionine transporter;Ontology_term=GO:0055085,GO:0007064,GO:0031390;Dbxref=PFAM:PF00153,InterPro:IPR023395,InterPro:IPR019128,InterPro:IPR002067,InterPro:IPR018108;note=BUSCO:EOG09263EDC;
Contig_3	funannotate	exon	153437	153933	.	+	.	ID=FUN_000171-T1.exon1;Parent=FUN_000171-T1;
Contig_3	funannotate	exon	154136	154961	.	+	.	ID=FUN_000171-T1.exon2;Parent=FUN_000171-T1;
Contig_3	funannotate	CDS	153437	153933	.	+	0	ID=FUN_000171-T1.cds;Parent=FUN_000171-T1;
Contig_3	funannotate	CDS	154136	154961	.	+	1	ID=FUN_000171-T1.cds;Parent=FUN_000171-T1;
Contig_3	funannotate	gene	155631	157055	.	+	.	ID=FUN_000172;Name=NFS1;
Contig_3	funannotate	mRNA	155631	157055	.	+	.	ID=FUN_000172-T1;Parent=FUN_000172;product=cysteine desulfurase;Ontology_term=GO:0003824,GO:0031071,GO:0030170,GO:0044571;Dbxref=InterPro:IPR010240,InterPro:IPR015422,InterPro:IPR000192,InterPro:IPR015421,InterPro:IPR020578,InterPro:IPR015424,PFAM:PF00266,PFAM:PF01212;note=BUSCO:EOG09261Y04;
Contig_3	funannotate	exon	155631	157055	.	+	.	ID=FUN_000172-T1.exon1;Parent=FUN_000172-T1;
Contig_3	funannotate	CDS	155631	157055	.	+	0	ID=FUN_000172-T1.cds;Parent=FUN_000172-T1;
Contig_3	funannotate	gene	157231	158346	.	+	.	ID=FUN_000173;Name=LEU2;
Contig_3	funannotate	mRNA	157231	158346	.	+	.	ID=FUN_000173-T1;Parent=FUN_000173;product=3-isopropylmalate dehydrogenase;Ontology_term=GO:0003862,GO:0000287,GO:0016616,GO:0051287,GO:0009098;Dbxref=InterPro:IPR004429,PFAM:PF00180,InterPro:IPR019818,InterPro:IPR024084;
Contig_3	funannotate	exon	157231	158346	.	+	.	ID=FUN_000173-T1.exon1;Parent=FUN_000173-T1;
Contig_3	funannotate	CDS	157231	158346	.	+	0	ID=FUN_000173-T1.cds;Parent=FUN_000173-T1;
Contig_3	funannotate	gene	158403	160262	.	-	.	ID=FUN_000174;
Contig_3	funannotate	mRNA	158403	160262	.	-	.	ID=FUN_000174-T1;Parent=FUN_000174;product=hypothetical protein;Ontology_term=GO:0009395,GO:0004620;Dbxref=InterPro:IPR016035,InterPro:IPR002642,PFAM:PF01735;note=SECRETED:SignalP(1-15,SECRETED:cutsite=ALA-SY,SECRETED:prob=0.7295);
Contig_3	funannotate	exon	158403	160262	.	-	.	ID=FUN_000174-T1.exon1;Parent=FUN_000174-T1;
Contig_3	funannotate	CDS	158403	160262	.	-	0	ID=FUN_000174-T1.cds;Parent=FUN_000174-T1;
Contig_3	funannotate	gene	161415	162500	.	+	.	ID=FUN_000175;
Contig_3	funannotate	mRNA	161415	162500	.	+	.	ID=FUN_000175-T1;Parent=FUN_000175;product=hypothetical protein;Ontology_term=GO:0010945;Dbxref=InterPro:IPR045121,InterPro:IPR015797,InterPro:IPR000086,PFAM:PF00293;
Contig_3	funannotate	exon	161415	162500	.	+	.	ID=FUN_000175-T1.exon1;Parent=FUN_000175-T1;
Contig_3	funannotate	CDS	161415	162500	.	+	0	ID=FUN_000175-T1.cds;Parent=FUN_000175-T1;
Contig_3	funannotate	gene	162727	163980	.	+	.	ID=FUN_000176;
Contig_3	funannotate	mRNA	162727	163980	.	+	.	ID=FUN_000176-T1;Parent=FUN_000176;product=hypothetical protein;Dbxref=PFAM:PF00096,InterPro:IPR036236,InterPro:IPR013087;
Contig_3	funannotate	exon	162727	163447	.	+	.	ID=FUN_000176-T1.exon1;Parent=FUN_000176-T1;
Contig_3	funannotate	exon	163955	163980	.	+	.	ID=FUN_000176-T1.exon2;Parent=FUN_000176-T1;
Contig_3	funannotate	CDS	162727	163447	.	+	0	ID=FUN_000176-T1.cds;Parent=FUN_000176-T1;
Contig_3	funannotate	CDS	163955	163980	.	+	2	ID=FUN_000176-T1.cds;Parent=FUN_000176-T1;
Contig_3	funannotate	gene	165304	165374	.	+	.	ID=FUN_000177;
Contig_3	funannotate	tRNA	165304	165374	.	+	.	ID=FUN_000177-T1;Parent=FUN_000177;product=tRNA-Gly;
Contig_3	funannotate	exon	165304	165374	.	+	.	ID=FUN_000177-T1.exon1;Parent=FUN_000177-T1;
Contig_3	funannotate	gene	165753	166265	.	+	.	ID=FUN_000178;
Contig_3	funannotate	mRNA	165753	166265	.	+	.	ID=FUN_000178-T1;Parent=FUN_000178;product=hypothetical protein;Dbxref=InterPro:IPR002068,InterPro:IPR008978,PFAM:PF00011;
Contig_3	funannotate	exon	165753	166265	.	+	.	ID=FUN_000178-T1.exon1;Parent=FUN_000178-T1;
Contig_3	funannotate	CDS	165753	166265	.	+	0	ID=FUN_000178-T1.cds;Parent=FUN_000178-T1;
Contig_3	funannotate	gene	166289	167269	.	-	.	ID=FUN_000179;
Contig_3	funannotate	mRNA	166289	167269	.	-	.	ID=FUN_000179-T1;Parent=FUN_000179;product=hypothetical protein;Ontology_term=GO:0016301,GO:0004747,GO:0016773,GO:0006014;Dbxref=InterPro:IPR002173,PFAM:PF00294,InterPro:IPR011611,InterPro:IPR029056,InterPro:IPR011877,InterPro:IPR002139;
Contig_3	funannotate	exon	166289	167269	.	-	.	ID=FUN_000179-T1.exon1;Parent=FUN_000179-T1;
Contig_3	funannotate	CDS	166289	167269	.	-	0	ID=FUN_000179-T1.cds;Parent=FUN_000179-T1;
Contig_3	funannotate	gene	167375	169759	.	-	.	ID=FUN_000180;
Contig_3	funannotate	mRNA	167375	169759	.	-	.	ID=FUN_000180-T1;Parent=FUN_000180;product=hypothetical protein;Ontology_term=GO:0006886,GO:0016192,GO:0030123,GO:0030117;Dbxref=InterPro:IPR016024,InterPro:IPR026739,InterPro:IPR026740,InterPro:IPR011989,PFAM:PF12717,PFAM:PF01602,InterPro:IPR002553;note=BUSCO:EOG09260VHV;
Contig_3	funannotate	exon	167375	169759	.	-	.	ID=FUN_000180-T1.exon1;Parent=FUN_000180-T1;
Contig_3	funannotate	CDS	167375	169759	.	-	0	ID=FUN_000180-T1.cds;Parent=FUN_000180-T1;
Contig_3	funannotate	gene	169957	172803	.	-	.	ID=FUN_000181;
Contig_3	funannotate	mRNA	169957	172803	.	-	.	ID=FUN_000181-T1;Parent=FUN_000181;product=hypothetical protein;Ontology_term=GO:0016788,GO:0003697,GO:0003677,GO:0004518,GO:0004519,GO:0003824,GO:0006289,GO:0005634;Dbxref=InterPro:IPR006085,InterPro:IPR029060,InterPro:IPR001044,InterPro:IPR006086,InterPro:IPR006084,InterPro:IPR036279,InterPro:IPR019974,PFAM:PF00752,PFAM:PF00867,InterPro:IPR008918;note=BUSCO:EOG09260B3H;
Contig_3	funannotate	exon	169957	172803	.	-	.	ID=FUN_000181-T1.exon1;Parent=FUN_000181-T1;
Contig_3	funannotate	CDS	169957	172803	.	-	0	ID=FUN_000181-T1.cds;Parent=FUN_000181-T1;
Contig_3	funannotate	gene	175844	177558	.	-	.	ID=FUN_000182;
Contig_3	funannotate	mRNA	175844	177558	.	-	.	ID=FUN_000182-T1;Parent=FUN_000182;product=hypothetical protein;Ontology_term=GO:0003676,GO:0046872,GO:0004842,GO:0030014;Dbxref=PFAM:PF00076,InterPro:IPR039780,InterPro:IPR035979,InterPro:IPR013083,InterPro:IPR000571,InterPro:IPR039515,InterPro:IPR034261,InterPro:IPR001841,PFAM:PF14570,InterPro:IPR000504,InterPro:IPR003954,InterPro:IPR012677;note=BUSCO:EOG09260P5R;
Contig_3	funannotate	exon	177509	177558	.	-	.	ID=FUN_000182-T1.exon1;Parent=FUN_000182-T1;
Contig_3	funannotate	exon	175844	177455	.	-	.	ID=FUN_000182-T1.exon2;Parent=FUN_000182-T1;
Contig_3	funannotate	CDS	177509	177558	.	-	0	ID=FUN_000182-T1.cds;Parent=FUN_000182-T1;
Contig_3	funannotate	CDS	175844	177455	.	-	1	ID=FUN_000182-T1.cds;Parent=FUN_000182-T1;
Contig_3	funannotate	gene	178133	179156	.	+	.	ID=FUN_000183;
Contig_3	funannotate	mRNA	178133	179156	.	+	.	ID=FUN_000183-T1;Parent=FUN_000183;product=hypothetical protein;Ontology_term=GO:0006281,GO:0070072,GO:0003677,GO:0033699;Dbxref=InterPro:IPR032566,PFAM:PF11969,PFAM:PF08636,PFAM:PF16278,InterPro:IPR013945,InterPro:IPR026963,InterPro:IPR036265,PFAM:PF01230;
Contig_3	funannotate	exon	178133	178417	.	+	.	ID=FUN_000183-T1.exon1;Parent=FUN_000183-T1;
Contig_3	funannotate	exon	178518	179156	.	+	.	ID=FUN_000183-T1.exon2;Parent=FUN_000183-T1;
Contig_3	funannotate	CDS	178133	178417	.	+	0	ID=FUN_000183-T1.cds;Parent=FUN_000183-T1;
Contig_3	funannotate	CDS	178518	179156	.	+	0	ID=FUN_000183-T1.cds;Parent=FUN_000183-T1;
Contig_3	funannotate	gene	179233	182208	.	-	.	ID=FUN_000184;Name=RAT1;
Contig_3	funannotate	mRNA	179233	182208	.	-	.	ID=FUN_000184-T1;Parent=FUN_000184;product=5'-3' exoribonuclease 2;Ontology_term=GO:0003676,GO:0004534,GO:0004527,GO:0005634,GO:0006139;Dbxref=PFAM:PF03159,InterPro:IPR041412,InterPro:IPR017151,PFAM:PF17846,InterPro:IPR004859,InterPro:IPR027073;
Contig_3	funannotate	exon	179233	182208	.	-	.	ID=FUN_000184-T1.exon1;Parent=FUN_000184-T1;
Contig_3	funannotate	CDS	179233	182208	.	-	0	ID=FUN_000184-T1.cds;Parent=FUN_000184-T1;
Contig_3	funannotate	gene	182638	184197	.	+	.	ID=FUN_000185;
Contig_3	funannotate	mRNA	182638	184197	.	+	.	ID=FUN_000185-T1;Parent=FUN_000185;product=hypothetical protein;Ontology_term=GO:0003723,GO:0004809,GO:0008033;Dbxref=InterPro:IPR042296,InterPro:IPR002905,PFAM:PF02005,InterPro:IPR029063;note=BUSCO:EOG09261H5E;
Contig_3	funannotate	exon	182638	184197	.	+	.	ID=FUN_000185-T1.exon1;Parent=FUN_000185-T1;
Contig_3	funannotate	CDS	182638	184197	.	+	0	ID=FUN_000185-T1.cds;Parent=FUN_000185-T1;
Contig_3	funannotate	gene	184558	186696	.	+	.	ID=FUN_000186;
Contig_3	funannotate	mRNA	184558	186696	.	+	.	ID=FUN_000186-T1;Parent=FUN_000186;product=hypothetical protein;Dbxref=InterPro:IPR007074,InterPro:IPR009644;
Contig_3	funannotate	exon	184558	186696	.	+	.	ID=FUN_000186-T1.exon1;Parent=FUN_000186-T1;
Contig_3	funannotate	CDS	184558	186696	.	+	0	ID=FUN_000186-T1.cds;Parent=FUN_000186-T1;
Contig_3	funannotate	gene	186879	187390	.	+	.	ID=FUN_000187;
Contig_3	funannotate	mRNA	186879	187390	.	+	.	ID=FUN_000187-T1;Parent=FUN_000187;product=hypothetical protein;Ontology_term=GO:0004129,GO:0005743,GO:0005751;Dbxref=PFAM:PF02046,InterPro:IPR001349,InterPro:IPR036418;note=BUSCO:EOG092654RM;
Contig_3	funannotate	exon	186879	186882	.	+	.	ID=FUN_000187-T1.exon1;Parent=FUN_000187-T1;
Contig_3	funannotate	exon	186918	187390	.	+	.	ID=FUN_000187-T1.exon2;Parent=FUN_000187-T1;
Contig_3	funannotate	CDS	186879	186882	.	+	0	ID=FUN_000187-T1.cds;Parent=FUN_000187-T1;
Contig_3	funannotate	CDS	186918	187390	.	+	2	ID=FUN_000187-T1.cds;Parent=FUN_000187-T1;
Contig_3	funannotate	gene	188082	188615	.	+	.	ID=FUN_000188;Name=ADI1;
Contig_3	funannotate	mRNA	188082	188615	.	+	.	ID=FUN_000188-T1;Parent=FUN_000188;product=1,2-dihydroxy-3-keto-5-methylthiopentene dioxygenase;Ontology_term=GO:0010309,GO:0016491,GO:0019509;Dbxref=InterPro:IPR014710,PFAM:PF03079,InterPro:IPR011051,PFAM:PF07883,InterPro:IPR004313,InterPro:IPR027496;
Contig_3	funannotate	exon	188082	188615	.	+	.	ID=FUN_000188-T1.exon1;Parent=FUN_000188-T1;
Contig_3	funannotate	CDS	188082	188615	.	+	0	ID=FUN_000188-T1.cds;Parent=FUN_000188-T1;
Contig_3	funannotate	gene	188687	189055	.	-	.	ID=FUN_000189;
Contig_3	funannotate	mRNA	188687	189055	.	-	.	ID=FUN_000189-T1;Parent=FUN_000189;product=hypothetical protein;Ontology_term=GO:0006457,GO:0051082,GO:0016272;Dbxref=InterPro:IPR002777,PFAM:PF01920,InterPro:IPR027235,InterPro:IPR009053;note=BUSCO:EOG09265BAK;
Contig_3	funannotate	exon	188687	189055	.	-	.	ID=FUN_000189-T1.exon1;Parent=FUN_000189-T1;
Contig_3	funannotate	CDS	188687	189055	.	-	0	ID=FUN_000189-T1.cds;Parent=FUN_000189-T1;
Contig_3	funannotate	gene	189212	190474	.	-	.	ID=FUN_000190;
Contig_3	funannotate	mRNA	189212	190474	.	-	.	ID=FUN_000190-T1;Parent=FUN_000190;product=hypothetical protein;Ontology_term=GO:0005789,GO:0018279;Dbxref=InterPro:IPR005013,PFAM:PF03345;note=SECRETED:SignalP(1-15,SECRETED:cutsite=AHA-FE,SECRETED:prob=0.8892);
Contig_3	funannotate	exon	189212	190474	.	-	.	ID=FUN_000190-T1.exon1;Parent=FUN_000190-T1;
Contig_3	funannotate	CDS	189212	190474	.	-	0	ID=FUN_000190-T1.cds;Parent=FUN_000190-T1;
Contig_3	funannotate	gene	191081	192400	.	+	.	ID=FUN_000191;
Contig_3	funannotate	mRNA	191081	192400	.	+	.	ID=FUN_000191-T1;Parent=FUN_000191;product=hypothetical protein;Ontology_term=GO:0030131,GO:0006886,GO:0016192;Dbxref=InterPro:IPR028565,PFAM:PF00928,InterPro:IPR022775,InterPro:IPR001392,InterPro:IPR036168,InterPro:IPR018240,PFAM:PF01217,InterPro:IPR011012;
Contig_3	funannotate	exon	191081	192400	.	+	.	ID=FUN_000191-T1.exon1;Parent=FUN_000191-T1;
Contig_3	funannotate	CDS	191081	192400	.	+	0	ID=FUN_000191-T1.cds;Parent=FUN_000191-T1;
Contig_3	funannotate	gene	192682	193383	.	+	.	ID=FUN_000192;
Contig_3	funannotate	mRNA	192682	193383	.	+	.	ID=FUN_000192-T1;Parent=FUN_000192;product=hypothetical protein;Dbxref=InterPro:IPR018858,PFAM:PF10454;
Contig_3	funannotate	exon	192682	193383	.	+	.	ID=FUN_000192-T1.exon1;Parent=FUN_000192-T1;
Contig_3	funannotate	CDS	192682	193383	.	+	0	ID=FUN_000192-T1.cds;Parent=FUN_000192-T1;
Contig_3	funannotate	gene	193471	195222	.	-	.	ID=FUN_000193;Name=ILV3;
Contig_3	funannotate	mRNA	193471	195222	.	-	.	ID=FUN_000193-T1;Parent=FUN_000193;product=dihydroxy-acid dehydratase ilv3;Ontology_term=GO:0009082,GO:0003824,GO:0004160;Dbxref=InterPro:IPR000581,InterPro:IPR004404,InterPro:IPR037237,InterPro:IPR042096,PFAM:PF00920,InterPro:IPR020558;
Contig_3	funannotate	exon	193471	195222	.	-	.	ID=FUN_000193-T1.exon1;Parent=FUN_000193-T1;
Contig_3	funannotate	CDS	193471	195222	.	-	0	ID=FUN_000193-T1.cds;Parent=FUN_000193-T1;
Contig_3	funannotate	gene	197095	197643	.	+	.	ID=FUN_000194;
Contig_3	funannotate	mRNA	197095	197643	.	+	.	ID=FUN_000194-T1;Parent=FUN_000194;product=hypothetical protein;Dbxref=InterPro:IPR016135,InterPro:IPR000608,PFAM:PF00179;
Contig_3	funannotate	exon	197095	197643	.	+	.	ID=FUN_000194-T1.exon1;Parent=FUN_000194-T1;
Contig_3	funannotate	CDS	197095	197643	.	+	0	ID=FUN_000194-T1.cds;Parent=FUN_000194-T1;
Contig_3	funannotate	gene	197837	198040	.	-	.	ID=FUN_000195;Name=RPS28A_1;
Contig_3	funannotate	mRNA	197837	198040	.	-	.	ID=FUN_000195-T1;Parent=FUN_000195;product=40S ribosomal protein S28;Ontology_term=GO:0005840,GO:0003735,GO:0006412;Dbxref=InterPro:IPR012340,InterPro:IPR000289,InterPro:IPR028626,PFAM:PF01200;
Contig_3	funannotate	exon	197837	198040	.	-	.	ID=FUN_000195-T1.exon1;Parent=FUN_000195-T1;
Contig_3	funannotate	CDS	197837	198040	.	-	0	ID=FUN_000195-T1.cds;Parent=FUN_000195-T1;
Contig_3	funannotate	gene	198823	199106	.	+	.	ID=FUN_000196;
Contig_3	funannotate	mRNA	198823	199106	.	+	.	ID=FUN_000196-T1;Parent=FUN_000196;product=hypothetical protein;Ontology_term=GO:0005515,GO:0008017;Dbxref=InterPro:IPR001715,PFAM:PF00307,InterPro:IPR027328,InterPro:IPR036872;
Contig_3	funannotate	exon	198823	199106	.	+	.	ID=FUN_000196-T1.exon1;Parent=FUN_000196-T1;
Contig_3	funannotate	CDS	198823	199106	.	+	0	ID=FUN_000196-T1.cds;Parent=FUN_000196-T1;
Contig_4	funannotate	gene	100	749	.	-	.	ID=FUN_000197;
Contig_4	funannotate	mRNA	100	749	.	-	.	ID=FUN_000197-T1;Parent=FUN_000197;product=hypothetical protein;Dbxref=PFAM:PF00855,InterPro:IPR000313;
Contig_4	funannotate	exon	100	749	.	-	.	ID=FUN_000197-T1.exon1;Parent=FUN_000197-T1;
Contig_4	funannotate	CDS	100	749	.	-	0	ID=FUN_000197-T1.cds;Parent=FUN_000197-T1;
Contig_4	funannotate	gene	980	3043	.	-	.	ID=FUN_000198;
Contig_4	funannotate	mRNA	980	3043	.	-	.	ID=FUN_000198-T1;Parent=FUN_000198;product=hypothetical protein;
Contig_4	funannotate	exon	1917	3043	.	-	.	ID=FUN_000198-T1.exon1;Parent=FUN_000198-T1;
Contig_4	funannotate	exon	1645	1760	.	-	.	ID=FUN_000198-T1.exon2;Parent=FUN_000198-T1;
Contig_4	funannotate	exon	980	1590	.	-	.	ID=FUN_000198-T1.exon3;Parent=FUN_000198-T1;
Contig_4	funannotate	CDS	1917	3043	.	-	0	ID=FUN_000198-T1.cds;Parent=FUN_000198-T1;
Contig_4	funannotate	CDS	1645	1760	.	-	1	ID=FUN_000198-T1.cds;Parent=FUN_000198-T1;
Contig_4	funannotate	CDS	980	1590	.	-	2	ID=FUN_000198-T1.cds;Parent=FUN_000198-T1;
Contig_4	funannotate	gene	3673	4551	.	-	.	ID=FUN_000199;
Contig_4	funannotate	mRNA	3673	4551	.	-	.	ID=FUN_000199-T1;Parent=FUN_000199;product=hypothetical protein;Ontology_term=GO:0005515;Dbxref=InterPro:IPR036322,InterPro:IPR015943;
Contig_4	funannotate	exon	3673	4551	.	-	.	ID=FUN_000199-T1.exon1;Parent=FUN_000199-T1;
Contig_4	funannotate	CDS	3673	4551	.	-	0	ID=FUN_000199-T1.cds;Parent=FUN_000199-T1;
Contig_4	funannotate	gene	5067	5810	.	+	.	ID=FUN_000200;
Contig_4	funannotate	mRNA	5067	5810	.	+	.	ID=FUN_000200-T1;Parent=FUN_000200;product=hypothetical protein;Ontology_term=GO:0006480,GO:0008168;Dbxref=PFAM:PF05891,InterPro:IPR029063,InterPro:IPR008576;note=BUSCO:EOG09262SWJ;
Contig_4	funannotate	exon	5067	5810	.	+	.	ID=FUN_000200-T1.exon1;Parent=FUN_000200-T1;
Contig_4	funannotate	CDS	5067	5810	.	+	0	ID=FUN_000200-T1.cds;Parent=FUN_000200-T1;
Contig_4	funannotate	gene	8391	9668	.	+	.	ID=FUN_000201;
Contig_4	funannotate	mRNA	8391	9668	.	+	.	ID=FUN_000201-T1;Parent=FUN_000201;product=hypothetical protein;Ontology_term=GO:0004358,GO:0006526;Dbxref=PFAM:PF01960,InterPro:IPR042195,InterPro:IPR016117,InterPro:IPR002813;note=BUSCO:EOG09262528,MEROPS:MER0011829;
Contig_4	funannotate	exon	8391	9668	.	+	.	ID=FUN_000201-T1.exon1;Parent=FUN_000201-T1;
Contig_4	funannotate	CDS	8391	9668	.	+	0	ID=FUN_000201-T1.cds;Parent=FUN_000201-T1;
Contig_4	funannotate	gene	9763	11628	.	-	.	ID=FUN_000202;
Contig_4	funannotate	mRNA	9763	11628	.	-	.	ID=FUN_000202-T1;Parent=FUN_000202;product=hypothetical protein;Ontology_term=GO:0005515;Dbxref=PFAM:PF02985,PFAM:PF13646,InterPro:IPR021133,InterPro:IPR011989,InterPro:IPR016024,InterPro:IPR000357;note=BUSCO:EOG09261AH9;
Contig_4	funannotate	exon	9763	11628	.	-	.	ID=FUN_000202-T1.exon1;Parent=FUN_000202-T1;
Contig_4	funannotate	CDS	9763	11628	.	-	0	ID=FUN_000202-T1.cds;Parent=FUN_000202-T1;
Contig_4	funannotate	gene	12405	13406	.	+	.	ID=FUN_000203;
Contig_4	funannotate	mRNA	12405	13406	.	+	.	ID=FUN_000203-T1;Parent=FUN_000203;product=hypothetical protein;Dbxref=InterPro:IPR021149,PFAM:PF04756;note=BUSCO:EOG09264R0D,SECRETED:SignalP(1-20,SECRETED:cutsite=VAA-SL,SECRETED:prob=0.5069);
Contig_4	funannotate	exon	12405	13406	.	+	.	ID=FUN_000203-T1.exon1;Parent=FUN_000203-T1;
Contig_4	funannotate	CDS	12405	13406	.	+	0	ID=FUN_000203-T1.cds;Parent=FUN_000203-T1;
Contig_4	funannotate	gene	13430	13750	.	-	.	ID=FUN_000204;
Contig_4	funannotate	mRNA	13430	13750	.	-	.	ID=FUN_000204-T1;Parent=FUN_000204;product=hypothetical protein;
Contig_4	funannotate	exon	13430	13750	.	-	.	ID=FUN_000204-T1.exon1;Parent=FUN_000204-T1;
Contig_4	funannotate	CDS	13430	13750	.	-	0	ID=FUN_000204-T1.cds;Parent=FUN_000204-T1;
Contig_4	funannotate	gene	14370	16514	.	+	.	ID=FUN_000205;
Contig_4	funannotate	mRNA	14370	16514	.	+	.	ID=FUN_000205-T1;Parent=FUN_000205;product=hypothetical protein;Dbxref=PFAM:PF05057,InterPro:IPR007751,InterPro:IPR044294,InterPro:IPR029058,InterPro:IPR016445;
Contig_4	funannotate	exon	14370	16514	.	+	.	ID=FUN_000205-T1.exon1;Parent=FUN_000205-T1;
Contig_4	funannotate	CDS	14370	16514	.	+	0	ID=FUN_000205-T1.cds;Parent=FUN_000205-T1;
Contig_4	funannotate	gene	16604	22072	.	-	.	ID=FUN_000206;
Contig_4	funannotate	mRNA	16604	22072	.	-	.	ID=FUN_000206-T1;Parent=FUN_000206;product=hypothetical protein;
Contig_4	funannotate	exon	16604	22072	.	-	.	ID=FUN_000206-T1.exon1;Parent=FUN_000206-T1;
Contig_4	funannotate	CDS	16604	22072	.	-	0	ID=FUN_000206-T1.cds;Parent=FUN_000206-T1;
Contig_4	funannotate	gene	25030	25875	.	+	.	ID=FUN_000207;
Contig_4	funannotate	mRNA	25030	25875	.	+	.	ID=FUN_000207-T1;Parent=FUN_000207;product=hypothetical protein;Ontology_term=GO:0055085,GO:0015267,GO:0016020;Dbxref=InterPro:IPR022357,InterPro:IPR000425,InterPro:IPR023271,InterPro:IPR034294,PFAM:PF00230;
Contig_4	funannotate	exon	25030	25875	.	+	.	ID=FUN_000207-T1.exon1;Parent=FUN_000207-T1;
Contig_4	funannotate	CDS	25030	25875	.	+	0	ID=FUN_000207-T1.cds;Parent=FUN_000207-T1;
Contig_4	funannotate	gene	27820	29433	.	-	.	ID=FUN_000208;
Contig_4	funannotate	mRNA	27820	29433	.	-	.	ID=FUN_000208-T1;Parent=FUN_000208;product=hypothetical protein;Ontology_term=GO:0006890,GO:0030126;Dbxref=InterPro:IPR027059,InterPro:IPR028565,InterPro:IPR022775,InterPro:IPR036168,PFAM:PF01217,InterPro:IPR011012;note=BUSCO:EOG09264V3H;
Contig_4	funannotate	exon	27820	29433	.	-	.	ID=FUN_000208-T1.exon1;Parent=FUN_000208-T1;
Contig_4	funannotate	CDS	27820	29433	.	-	0	ID=FUN_000208-T1.cds;Parent=FUN_000208-T1;
Contig_4	funannotate	gene	30059	30862	.	-	.	ID=FUN_000209;
Contig_4	funannotate	mRNA	30059	30862	.	-	.	ID=FUN_000209-T1;Parent=FUN_000209;product=hypothetical protein;Ontology_term=GO:0042546,GO:0006078;Dbxref=InterPro:IPR008659,PFAM:PF05390;note=SECRETED:SignalP(1-15,SECRETED:cutsite=ALA-DV,SECRETED:prob=0.5946);
Contig_4	funannotate	exon	30059	30862	.	-	.	ID=FUN_000209-T1.exon1;Parent=FUN_000209-T1;
Contig_4	funannotate	CDS	30059	30862	.	-	0	ID=FUN_000209-T1.cds;Parent=FUN_000209-T1;
Contig_4	funannotate	gene	31571	35203	.	+	.	ID=FUN_000210;Name=SPF1;
Contig_4	funannotate	mRNA	31571	35203	.	+	.	ID=FUN_000210-T1;Parent=FUN_000210;product=putative cation-transporting ATPase 1;Ontology_term=GO:0016021,GO:0006812,GO:0005215,GO:0000166,GO:0005524,GO:0140603,GO:0019829;Dbxref=PFAM:PF13246,InterPro:IPR036412,PFAM:PF00122,InterPro:IPR008250,InterPro:IPR006544,InterPro:IPR018303,InterPro:IPR023298,InterPro:IPR023214,PFAM:PF00702,InterPro:IPR023299,InterPro:IPR001757,InterPro:IPR044492;
Contig_4	funannotate	exon	31571	35203	.	+	.	ID=FUN_000210-T1.exon1;Parent=FUN_000210-T1;
Contig_4	funannotate	CDS	31571	35203	.	+	0	ID=FUN_000210-T1.cds;Parent=FUN_000210-T1;
Contig_4	funannotate	gene	35344	36405	.	-	.	ID=FUN_000211;
Contig_4	funannotate	mRNA	35344	36405	.	-	.	ID=FUN_000211-T1;Parent=FUN_000211;product=hypothetical protein;Ontology_term=GO:0015934,GO:0005840,GO:0003735,GO:0003723,GO:0016740,GO:0006412;Dbxref=InterPro:IPR022666,InterPro:IPR014726,InterPro:IPR008991,PFAM:PF00181,InterPro:IPR005880,InterPro:IPR002171,InterPro:IPR022671,PFAM:PF03947,InterPro:IPR014722,InterPro:IPR022669,InterPro:IPR012340;note=BUSCO:EOG09262X31;
Contig_4	funannotate	exon	35344	36405	.	-	.	ID=FUN_000211-T1.exon1;Parent=FUN_000211-T1;
Contig_4	funannotate	CDS	35344	36405	.	-	0	ID=FUN_000211-T1.cds;Parent=FUN_000211-T1;
Contig_4	funannotate	gene	36736	38520	.	-	.	ID=FUN_000212;
Contig_4	funannotate	mRNA	36736	38520	.	-	.	ID=FUN_000212-T1;Parent=FUN_000212;product=hypothetical protein;Ontology_term=GO:0016575;Dbxref=InterPro:IPR013951,PFAM:PF08642;
Contig_4	funannotate	exon	36736	38520	.	-	.	ID=FUN_000212-T1.exon1;Parent=FUN_000212-T1;
Contig_4	funannotate	CDS	36736	38520	.	-	0	ID=FUN_000212-T1.cds;Parent=FUN_000212-T1;
Contig_4	funannotate	gene	38683	39663	.	-	.	ID=FUN_000213;
Contig_4	funannotate	mRNA	38683	39663	.	-	.	ID=FUN_000213-T1;Parent=FUN_000213;product=hypothetical protein;Dbxref=InterPro:IPR007718,PFAM:PF05022;
Contig_4	funannotate	exon	38683	39663	.	-	.	ID=FUN_000213-T1.exon1;Parent=FUN_000213-T1;
Contig_4	funannotate	CDS	38683	39663	.	-	0	ID=FUN_000213-T1.cds;Parent=FUN_000213-T1;
Contig_4	funannotate	gene	39964	41094	.	-	.	ID=FUN_000214;
Contig_4	funannotate	mRNA	39964	41094	.	-	.	ID=FUN_000214-T1;Parent=FUN_000214;product=hypothetical protein;Dbxref=InterPro:IPR029058,InterPro:IPR000073,PFAM:PF12697;note=MEROPS:MER0209971;
Contig_4	funannotate	exon	39964	41094	.	-	.	ID=FUN_000214-T1.exon1;Parent=FUN_000214-T1;
Contig_4	funannotate	CDS	39964	41094	.	-	0	ID=FUN_000214-T1.cds;Parent=FUN_000214-T1;
Contig_4	funannotate	gene	41746	42651	.	+	.	ID=FUN_000215;
Contig_4	funannotate	mRNA	41746	42651	.	+	.	ID=FUN_000215-T1;Parent=FUN_000215;product=hypothetical protein;Ontology_term=GO:0004592,GO:0015940;Dbxref=PFAM:PF02569,InterPro:IPR042176,InterPro:IPR014729,InterPro:IPR003721;
Contig_4	funannotate	exon	41746	42651	.	+	.	ID=FUN_000215-T1.exon1;Parent=FUN_000215-T1;
Contig_4	funannotate	CDS	41746	42651	.	+	0	ID=FUN_000215-T1.cds;Parent=FUN_000215-T1;
Contig_4	funannotate	gene	42852	42924	.	+	.	ID=FUN_000216;
Contig_4	funannotate	tRNA	42852	42924	.	+	.	ID=FUN_000216-T1;Parent=FUN_000216;product=tRNA-Ala;
Contig_4	funannotate	exon	42852	42924	.	+	.	ID=FUN_000216-T1.exon1;Parent=FUN_000216-T1;
Contig_4	funannotate	gene	43423	44901	.	+	.	ID=FUN_000217;
Contig_4	funannotate	mRNA	43423	44901	.	+	.	ID=FUN_000217-T1;Parent=FUN_000217;product=hypothetical protein;Ontology_term=GO:0006364,GO:0006396,GO:0016075,GO:0004525,GO:0003723,GO:0003725;Dbxref=PFAM:PF14622,InterPro:IPR036389,InterPro:IPR044449,PFAM:PF00035,InterPro:IPR014720,PFAM:PF00636,InterPro:IPR000999,InterPro:IPR011907;
Contig_4	funannotate	exon	43423	44901	.	+	.	ID=FUN_000217-T1.exon1;Parent=FUN_000217-T1;
Contig_4	funannotate	CDS	43423	44901	.	+	0	ID=FUN_000217-T1.cds;Parent=FUN_000217-T1;
Contig_4	funannotate	gene	45177	45878	.	+	.	ID=FUN_000218;
Contig_4	funannotate	mRNA	45177	45878	.	+	.	ID=FUN_000218-T1;Parent=FUN_000218;product=hypothetical protein;Dbxref=InterPro:IPR001790,PFAM:PF00466,InterPro:IPR043141;
Contig_4	funannotate	exon	45177	45878	.	+	.	ID=FUN_000218-T1.exon1;Parent=FUN_000218-T1;
Contig_4	funannotate	CDS	45177	45878	.	+	0	ID=FUN_000218-T1.cds;Parent=FUN_000218-T1;
Contig_4	funannotate	gene	46113	46982	.	+	.	ID=FUN_000219;Name=TRM8;
Contig_4	funannotate	mRNA	46113	46982	.	+	.	ID=FUN_000219-T1;Parent=FUN_000219;product=tRNA (guanine-N(7)-)-methyltransferase (tRNA(m7G46)-methyltransferase);Ontology_term=GO:0006400,GO:0008176;Dbxref=InterPro:IPR003358,InterPro:IPR025763,PFAM:PF02390,InterPro:IPR029063;
Contig_4	funannotate	exon	46113	46982	.	+	.	ID=FUN_000219-T1.exon1;Parent=FUN_000219-T1;
Contig_4	funannotate	CDS	46113	46982	.	+	0	ID=FUN_000219-T1.cds;Parent=FUN_000219-T1;
Contig_4	funannotate	gene	47343	47414	.	+	.	ID=FUN_000220;
Contig_4	funannotate	tRNA	47343	47414	.	+	.	ID=FUN_000220-T1;Parent=FUN_000220;product=tRNA-Asp;
Contig_4	funannotate	exon	47343	47414	.	+	.	ID=FUN_000220-T1.exon1;Parent=FUN_000220-T1;
Contig_4	funannotate	gene	47535	47969	.	-	.	ID=FUN_000221;
Contig_4	funannotate	mRNA	47535	47969	.	-	.	ID=FUN_000221-T1;Parent=FUN_000221;product=hypothetical protein;Ontology_term=GO:0006144,GO:0033971;Dbxref=InterPro:IPR014306,InterPro:IPR023416,InterPro:IPR036817,PFAM:PF00576;
Contig_4	funannotate	exon	47535	47969	.	-	.	ID=FUN_000221-T1.exon1;Parent=FUN_000221-T1;
Contig_4	funannotate	CDS	47535	47969	.	-	0	ID=FUN_000221-T1.cds;Parent=FUN_000221-T1;
Contig_4	funannotate	gene	48457	50766	.	+	.	ID=FUN_000222;
Contig_4	funannotate	mRNA	48457	50766	.	+	.	ID=FUN_000222-T1;Parent=FUN_000222;product=hypothetical protein;Ontology_term=GO:0052861;Dbxref=InterPro:IPR040451,PFAM:PF17652,InterPro:IPR005200,PFAM:PF03639,InterPro:IPR040720;note=CAZy:GH81;
Contig_4	funannotate	exon	48457	50766	.	+	.	ID=FUN_000222-T1.exon1;Parent=FUN_000222-T1;
Contig_4	funannotate	CDS	48457	50766	.	+	0	ID=FUN_000222-T1.cds;Parent=FUN_000222-T1;
Contig_4	funannotate	gene	50787	51906	.	-	.	ID=FUN_000223;
Contig_4	funannotate	mRNA	50787	51906	.	-	.	ID=FUN_000223-T1;Parent=FUN_000223;product=hypothetical protein;Ontology_term=GO:0016480;Dbxref=InterPro:IPR015257,InterPro:IPR038564,PFAM:PF09174;note=BUSCO:EOG09263FKC;
Contig_4	funannotate	exon	51901	51906	.	-	.	ID=FUN_000223-T1.exon1;Parent=FUN_000223-T1;
Contig_4	funannotate	exon	50787	51839	.	-	.	ID=FUN_000223-T1.exon2;Parent=FUN_000223-T1;
Contig_4	funannotate	CDS	51901	51906	.	-	0	ID=FUN_000223-T1.cds;Parent=FUN_000223-T1;
Contig_4	funannotate	CDS	50787	51839	.	-	0	ID=FUN_000223-T1.cds;Parent=FUN_000223-T1;
Contig_4	funannotate	gene	52449	53732	.	-	.	ID=FUN_000224;
Contig_4	funannotate	mRNA	52449	53732	.	-	.	ID=FUN_000224-T1;Parent=FUN_000224;product=hypothetical protein;Ontology_term=GO:0006281,GO:0003677,GO:0008094,GO:0005524;Dbxref=InterPro:IPR020588,InterPro:IPR013632,PFAM:PF08423,InterPro:IPR003593,InterPro:IPR027417;
Contig_4	funannotate	exon	52449	53732	.	-	.	ID=FUN_000224-T1.exon1;Parent=FUN_000224-T1;
Contig_4	funannotate	CDS	52449	53732	.	-	0	ID=FUN_000224-T1.cds;Parent=FUN_000224-T1;
Contig_4	funannotate	gene	53878	54741	.	-	.	ID=FUN_000225;Name=IPP1;
Contig_4	funannotate	mRNA	53878	54741	.	-	.	ID=FUN_000225-T1;Parent=FUN_000225;product=Inorganic pyrophosphatase;Ontology_term=GO:0006796,GO:0000287,GO:0004427,GO:0005737;Dbxref=InterPro:IPR036649,InterPro:IPR008162,PFAM:PF00719;
Contig_4	funannotate	exon	53878	54741	.	-	.	ID=FUN_000225-T1.exon1;Parent=FUN_000225-T1;
Contig_4	funannotate	CDS	53878	54741	.	-	0	ID=FUN_000225-T1.cds;Parent=FUN_000225-T1;
Contig_4	funannotate	gene	56528	58972	.	+	.	ID=FUN_000226;
Contig_4	funannotate	mRNA	56528	58972	.	+	.	ID=FUN_000226-T1;Parent=FUN_000226;product=hypothetical protein;Ontology_term=GO:0006913,GO:0000055,GO:0000056,GO:0017056;Dbxref=InterPro:IPR037700;
Contig_4	funannotate	exon	56528	58972	.	+	.	ID=FUN_000226-T1.exon1;Parent=FUN_000226-T1;
Contig_4	funannotate	CDS	56528	58972	.	+	0	ID=FUN_000226-T1.cds;Parent=FUN_000226-T1;
Contig_4	funannotate	gene	59024	59644	.	-	.	ID=FUN_000227;
Contig_4	funannotate	mRNA	59024	59644	.	-	.	ID=FUN_000227-T1;Parent=FUN_000227;product=hypothetical protein;Ontology_term=GO:0000077;Dbxref=InterPro:IPR003021;
Contig_4	funannotate	exon	59024	59644	.	-	.	ID=FUN_000227-T1.exon1;Parent=FUN_000227-T1;
Contig_4	funannotate	CDS	59024	59644	.	-	0	ID=FUN_000227-T1.cds;Parent=FUN_000227-T1;
Contig_4	funannotate	gene	60884	66276	.	+	.	ID=FUN_000228;
Contig_4	funannotate	mRNA	60884	66276	.	+	.	ID=FUN_000228-T1;Parent=FUN_000228;product=hypothetical protein;Ontology_term=GO:0016021,GO:0016020,GO:0005886,GO:0055085,GO:0006814,GO:0030004,GO:0006812,GO:0015385,GO:0015299;Dbxref=PFAM:PF00999,InterPro:IPR004712,InterPro:IPR038770,InterPro:IPR006153,PFAM:PF08619,InterPro:IPR013928;
Contig_4	funannotate	exon	60884	60917	.	+	.	ID=FUN_000228-T1.exon1;Parent=FUN_000228-T1;
Contig_4	funannotate	exon	61100	61140	.	+	.	ID=FUN_000228-T1.exon2;Parent=FUN_000228-T1;
Contig_4	funannotate	exon	61327	61854	.	+	.	ID=FUN_000228-T1.exon3;Parent=FUN_000228-T1;
Contig_4	funannotate	exon	63706	66276	.	+	.	ID=FUN_000228-T1.exon4;Parent=FUN_000228-T1;
Contig_4	funannotate	CDS	60884	60917	.	+	0	ID=FUN_000228-T1.cds;Parent=FUN_000228-T1;
Contig_4	funannotate	CDS	61100	61140	.	+	2	ID=FUN_000228-T1.cds;Parent=FUN_000228-T1;
Contig_4	funannotate	CDS	61327	61854	.	+	0	ID=FUN_000228-T1.cds;Parent=FUN_000228-T1;
Contig_4	funannotate	CDS	63706	66276	.	+	0	ID=FUN_000228-T1.cds;Parent=FUN_000228-T1;
Contig_4	funannotate	gene	66335	67978	.	-	.	ID=FUN_000229;
Contig_4	funannotate	mRNA	66335	67978	.	-	.	ID=FUN_000229-T1;Parent=FUN_000229;product=hypothetical protein;Ontology_term=GO:0003824,GO:0008444,GO:0032049;Dbxref=InterPro:IPR016270,InterPro:IPR001736;note=BUSCO:EOG09261ICI;
Contig_4	funannotate	exon	66335	67978	.	-	.	ID=FUN_000229-T1.exon1;Parent=FUN_000229-T1;
Contig_4	funannotate	CDS	66335	67978	.	-	0	ID=FUN_000229-T1.cds;Parent=FUN_000229-T1;
Contig_4	funannotate	gene	68583	71159	.	-	.	ID=FUN_000230;
Contig_4	funannotate	mRNA	68583	71159	.	-	.	ID=FUN_000230-T1;Parent=FUN_000230;product=hypothetical protein;Ontology_term=GO:0032040,GO:0006364;Dbxref=InterPro:IPR006709,PFAM:PF04615;note=BUSCO:EOG09261UPM;
Contig_4	funannotate	exon	68583	71159	.	-	.	ID=FUN_000230-T1.exon1;Parent=FUN_000230-T1;
Contig_4	funannotate	CDS	68583	71159	.	-	0	ID=FUN_000230-T1.cds;Parent=FUN_000230-T1;
Contig_4	funannotate	gene	72350	73536	.	+	.	ID=FUN_000231;
Contig_4	funannotate	mRNA	72350	73536	.	+	.	ID=FUN_000231-T1;Parent=FUN_000231;product=hypothetical protein;Dbxref=InterPro:IPR009291;
Contig_4	funannotate	exon	72350	72353	.	+	.	ID=FUN_000231-T1.exon1;Parent=FUN_000231-T1;
Contig_4	funannotate	exon	72401	73536	.	+	.	ID=FUN_000231-T1.exon2;Parent=FUN_000231-T1;
Contig_4	funannotate	CDS	72350	72353	.	+	0	ID=FUN_000231-T1.cds;Parent=FUN_000231-T1;
Contig_4	funannotate	CDS	72401	73536	.	+	2	ID=FUN_000231-T1.cds;Parent=FUN_000231-T1;
Contig_4	funannotate	gene	78220	79191	.	+	.	ID=FUN_000232;
Contig_4	funannotate	mRNA	78220	79191	.	+	.	ID=FUN_000232-T1;Parent=FUN_000232;product=hypothetical protein;Ontology_term=GO:0008641;Dbxref=InterPro:IPR000594,PFAM:PF00899,InterPro:IPR035985;
Contig_4	funannotate	exon	78220	79191	.	+	.	ID=FUN_000232-T1.exon1;Parent=FUN_000232-T1;
Contig_4	funannotate	CDS	78220	79191	.	+	0	ID=FUN_000232-T1.cds;Parent=FUN_000232-T1;
Contig_4	funannotate	gene	79292	80098	.	-	.	ID=FUN_000233;Name=SUI3;
Contig_4	funannotate	mRNA	79292	80098	.	-	.	ID=FUN_000233-T1;Parent=FUN_000233;product=translation initiation factor eIF-2 beta subunit;Ontology_term=GO:0006413,GO:0003743;Dbxref=PFAM:PF01873,InterPro:IPR016190,InterPro:IPR016189,InterPro:IPR002735;note=BUSCO:EOG09264OQ8;
Contig_4	funannotate	exon	79292	80098	.	-	.	ID=FUN_000233-T1.exon1;Parent=FUN_000233-T1;
Contig_4	funannotate	CDS	79292	80098	.	-	0	ID=FUN_000233-T1.cds;Parent=FUN_000233-T1;
Contig_4	funannotate	gene	80438	81058	.	-	.	ID=FUN_000234;
Contig_4	funannotate	mRNA	80438	81058	.	-	.	ID=FUN_000234-T1;Parent=FUN_000234;product=hypothetical protein;Ontology_term=GO:0005515;Dbxref=InterPro:IPR036770,PFAM:PF13857,PFAM:PF13606,InterPro:IPR020683,InterPro:IPR002110,PFAM:PF00023,PFAM:PF13637,PFAM:PF12796;
Contig_4	funannotate	exon	80438	81058	.	-	.	ID=FUN_000234-T1.exon1;Parent=FUN_000234-T1;
Contig_4	funannotate	CDS	80438	81058	.	-	0	ID=FUN_000234-T1.cds;Parent=FUN_000234-T1;
Contig_4	funannotate	gene	83096	84307	.	+	.	ID=FUN_000235;
Contig_4	funannotate	mRNA	83096	84307	.	+	.	ID=FUN_000235-T1;Parent=FUN_000235;product=hypothetical protein;Dbxref=PFAM:PF10363,InterPro:IPR016024,InterPro:IPR019414,PFAM:PF10304,InterPro:IPR039600,InterPro:IPR019451;
Contig_4	funannotate	exon	83096	83099	.	+	.	ID=FUN_000235-T1.exon1;Parent=FUN_000235-T1;
Contig_4	funannotate	exon	83136	84307	.	+	.	ID=FUN_000235-T1.exon2;Parent=FUN_000235-T1;
Contig_4	funannotate	CDS	83096	83099	.	+	0	ID=FUN_000235-T1.cds;Parent=FUN_000235-T1;
Contig_4	funannotate	CDS	83136	84307	.	+	2	ID=FUN_000235-T1.cds;Parent=FUN_000235-T1;
Contig_4	funannotate	gene	86370	88460	.	+	.	ID=FUN_000236;Name=HSP90;
Contig_4	funannotate	mRNA	86370	88460	.	+	.	ID=FUN_000236-T1;Parent=FUN_000236;product=Heat shock protein 90;Ontology_term=GO:0006457,GO:0051082,GO:0005524,GO:0016887;Dbxref=PFAM:PF13589,InterPro:IPR019805,InterPro:IPR020568,InterPro:IPR036890,InterPro:IPR037196,PFAM:PF00183,InterPro:IPR003594,InterPro:IPR001404,InterPro:IPR020575,PFAM:PF02518;note=BUSCO:EOG09261G1Y;
Contig_4	funannotate	exon	86370	88460	.	+	.	ID=FUN_000236-T1.exon1;Parent=FUN_000236-T1;
Contig_4	funannotate	CDS	86370	88460	.	+	0	ID=FUN_000236-T1.cds;Parent=FUN_000236-T1;
Contig_4	funannotate	gene	88578	90773	.	-	.	ID=FUN_000237;
Contig_4	funannotate	mRNA	88578	90773	.	-	.	ID=FUN_000237-T1;Parent=FUN_000237;product=hypothetical protein;Ontology_term=GO:0005515;Dbxref=InterPro:IPR006594;
Contig_4	funannotate	exon	90099	90773	.	-	.	ID=FUN_000237-T1.exon1;Parent=FUN_000237-T1;
Contig_4	funannotate	exon	88578	89306	.	-	.	ID=FUN_000237-T1.exon2;Parent=FUN_000237-T1;
Contig_4	funannotate	CDS	90099	90773	.	-	0	ID=FUN_000237-T1.cds;Parent=FUN_000237-T1;
Contig_4	funannotate	CDS	88578	89306	.	-	0	ID=FUN_000237-T1.cds;Parent=FUN_000237-T1;
Contig_4	funannotate	gene	92014	92673	.	-	.	ID=FUN_000238;
Contig_4	funannotate	mRNA	92014	92673	.	-	.	ID=FUN_000238-T1;Parent=FUN_000238;product=hypothetical protein;Dbxref=InterPro:IPR010987,InterPro:IPR004046,InterPro:IPR036282,PFAM:PF14497;
Contig_4	funannotate	exon	92665	92673	.	-	.	ID=FUN_000238-T1.exon1;Parent=FUN_000238-T1;
Contig_4	funannotate	exon	92014	92523	.	-	.	ID=FUN_000238-T1.exon2;Parent=FUN_000238-T1;
Contig_4	funannotate	CDS	92665	92673	.	-	0	ID=FUN_000238-T1.cds;Parent=FUN_000238-T1;
Contig_4	funannotate	CDS	92014	92523	.	-	0	ID=FUN_000238-T1.cds;Parent=FUN_000238-T1;
Contig_4	funannotate	gene	93089	93160	.	-	.	ID=FUN_000239;
Contig_4	funannotate	tRNA	93089	93160	.	-	.	ID=FUN_000239-T1;Parent=FUN_000239;product=tRNA-Asp;
Contig_4	funannotate	exon	93089	93160	.	-	.	ID=FUN_000239-T1.exon1;Parent=FUN_000239-T1;
Contig_4	funannotate	gene	95206	96490	.	+	.	ID=FUN_000240;
Contig_4	funannotate	mRNA	95206	96490	.	+	.	ID=FUN_000240-T1;Parent=FUN_000240;product=hypothetical protein;Ontology_term=GO:0045047,GO:0005783;Dbxref=InterPro:IPR012098,PFAM:PF10032;
Contig_4	funannotate	exon	95206	95418	.	+	.	ID=FUN_000240-T1.exon1;Parent=FUN_000240-T1;
Contig_4	funannotate	exon	95912	96490	.	+	.	ID=FUN_000240-T1.exon2;Parent=FUN_000240-T1;
Contig_4	funannotate	CDS	95206	95418	.	+	0	ID=FUN_000240-T1.cds;Parent=FUN_000240-T1;
Contig_4	funannotate	CDS	95912	96490	.	+	0	ID=FUN_000240-T1.cds;Parent=FUN_000240-T1;
Contig_4	funannotate	gene	96662	98371	.	-	.	ID=FUN_000241;
Contig_4	funannotate	mRNA	96662	98371	.	-	.	ID=FUN_000241-T1;Parent=FUN_000241;product=hypothetical protein;
Contig_4	funannotate	exon	96662	98371	.	-	.	ID=FUN_000241-T1.exon1;Parent=FUN_000241-T1;
Contig_4	funannotate	CDS	96662	98371	.	-	0	ID=FUN_000241-T1.cds;Parent=FUN_000241-T1;
Contig_4	funannotate	gene	98639	99583	.	+	.	ID=FUN_000242;
Contig_4	funannotate	mRNA	98639	99583	.	+	.	ID=FUN_000242-T1;Parent=FUN_000242;product=hypothetical protein;Dbxref=PFAM:PF02630,InterPro:IPR013766,InterPro:IPR036249,InterPro:IPR003782;note=BUSCO:EOG09264ENO;
Contig_4	funannotate	exon	98639	99583	.	+	.	ID=FUN_000242-T1.exon1;Parent=FUN_000242-T1;
Contig_4	funannotate	CDS	98639	99583	.	+	0	ID=FUN_000242-T1.cds;Parent=FUN_000242-T1;
Contig_4	funannotate	gene	100671	100742	.	-	.	ID=FUN_000243;
Contig_4	funannotate	tRNA	100671	100742	.	-	.	ID=FUN_000243-T1;Parent=FUN_000243;product=tRNA-Trp;
Contig_4	funannotate	exon	100671	100742	.	-	.	ID=FUN_000243-T1.exon1;Parent=FUN_000243-T1;
Contig_4	funannotate	gene	101653	101724	.	-	.	ID=FUN_000244;
Contig_4	funannotate	tRNA	101653	101724	.	-	.	ID=FUN_000244-T1;Parent=FUN_000244;product=tRNA-Trp;
Contig_4	funannotate	exon	101653	101724	.	-	.	ID=FUN_000244-T1.exon1;Parent=FUN_000244-T1;
Contig_4	funannotate	gene	102632	102704	.	-	.	ID=FUN_000245;
Contig_4	funannotate	tRNA	102632	102704	.	-	.	ID=FUN_000245-T1;Parent=FUN_000245;product=tRNA-Met;
Contig_4	funannotate	exon	102632	102704	.	-	.	ID=FUN_000245-T1.exon1;Parent=FUN_000245-T1;
Contig_4	funannotate	gene	102793	102865	.	-	.	ID=FUN_000246;
Contig_4	funannotate	tRNA	102793	102865	.	-	.	ID=FUN_000246-T1;Parent=FUN_000246;product=tRNA-Met;
Contig_4	funannotate	exon	102793	102865	.	-	.	ID=FUN_000246-T1.exon1;Parent=FUN_000246-T1;
Contig_4	funannotate	gene	106460	108970	.	-	.	ID=FUN_000247;
Contig_4	funannotate	mRNA	106460	108970	.	-	.	ID=FUN_000247-T1;Parent=FUN_000247;product=hypothetical protein;Ontology_term=GO:0006355,GO:0006351,GO:0008270,GO:0000981,GO:0003677;Dbxref=InterPro:IPR036864,InterPro:IPR001138,PFAM:PF04082,InterPro:IPR007219,PFAM:PF00172;
Contig_4	funannotate	exon	106460	108970	.	-	.	ID=FUN_000247-T1.exon1;Parent=FUN_000247-T1;
Contig_4	funannotate	CDS	106460	108970	.	-	0	ID=FUN_000247-T1.cds;Parent=FUN_000247-T1;
Contig_4	funannotate	gene	115357	116451	.	-	.	ID=FUN_000248;
Contig_4	funannotate	mRNA	115357	116451	.	-	.	ID=FUN_000248-T1;Parent=FUN_000248;product=hypothetical protein;Ontology_term=GO:0016559,GO:0005779;Dbxref=PFAM:PF05648,InterPro:IPR008733;
Contig_4	funannotate	exon	115357	116451	.	-	.	ID=FUN_000248-T1.exon1;Parent=FUN_000248-T1;
Contig_4	funannotate	CDS	115357	116451	.	-	0	ID=FUN_000248-T1.cds;Parent=FUN_000248-T1;
Contig_4	funannotate	gene	117569	118972	.	-	.	ID=FUN_000249;
Contig_4	funannotate	mRNA	117569	118972	.	-	.	ID=FUN_000249-T1;Parent=FUN_000249;product=hypothetical protein;Ontology_term=GO:0004594,GO:0005524,GO:0015937;Dbxref=InterPro:IPR004567,InterPro:IPR043129,PFAM:PF03630;note=BUSCO:EOG09262IP2;
Contig_4	funannotate	exon	117569	118972	.	-	.	ID=FUN_000249-T1.exon1;Parent=FUN_000249-T1;
Contig_4	funannotate	CDS	117569	118972	.	-	0	ID=FUN_000249-T1.cds;Parent=FUN_000249-T1;
Contig_4	funannotate	gene	120508	121848	.	+	.	ID=FUN_000250;
Contig_4	funannotate	mRNA	120508	121848	.	+	.	ID=FUN_000250-T1;Parent=FUN_000250;product=hypothetical protein;Ontology_term=GO:0003676,GO:0003723;Dbxref=InterPro:IPR004087,InterPro:IPR036612,InterPro:IPR004088,PFAM:PF00013;
Contig_4	funannotate	exon	120508	121263	.	+	.	ID=FUN_000250-T1.exon1;Parent=FUN_000250-T1;
Contig_4	funannotate	exon	121480	121848	.	+	.	ID=FUN_000250-T1.exon2;Parent=FUN_000250-T1;
Contig_4	funannotate	CDS	120508	121263	.	+	0	ID=FUN_000250-T1.cds;Parent=FUN_000250-T1;
Contig_4	funannotate	CDS	121480	121848	.	+	0	ID=FUN_000250-T1.cds;Parent=FUN_000250-T1;
Contig_4	funannotate	gene	122747	124028	.	-	.	ID=FUN_000251;
Contig_4	funannotate	mRNA	122747	124028	.	-	.	ID=FUN_000251-T1;Parent=FUN_000251;product=hypothetical protein;Ontology_term=GO:0035673;Dbxref=InterPro:IPR045035,InterPro:IPR004813,PFAM:PF03169;
Contig_4	funannotate	exon	122974	124028	.	-	.	ID=FUN_000251-T1.exon1;Parent=FUN_000251-T1;
Contig_4	funannotate	exon	122747	122762	.	-	.	ID=FUN_000251-T1.exon2;Parent=FUN_000251-T1;
Contig_4	funannotate	CDS	122974	124028	.	-	0	ID=FUN_000251-T1.cds;Parent=FUN_000251-T1;
Contig_4	funannotate	CDS	122747	122762	.	-	1	ID=FUN_000251-T1.cds;Parent=FUN_000251-T1;
Contig_4	funannotate	gene	124498	125508	.	-	.	ID=FUN_000252;Name=SNF4;
Contig_4	funannotate	mRNA	124498	125508	.	-	.	ID=FUN_000252-T1;Parent=FUN_000252;product=AMP-activated serine/threonine-protein kinase regulatory subunit;Dbxref=InterPro:IPR000644,PFAM:PF00571;note=BUSCO:EOG0926374A;
Contig_4	funannotate	exon	124498	125508	.	-	.	ID=FUN_000252-T1.exon1;Parent=FUN_000252-T1;
Contig_4	funannotate	CDS	124498	125508	.	-	0	ID=FUN_000252-T1.cds;Parent=FUN_000252-T1;
Contig_4	funannotate	gene	125770	126516	.	+	.	ID=FUN_000253;
Contig_4	funannotate	mRNA	125770	126516	.	+	.	ID=FUN_000253-T1;Parent=FUN_000253;product=hypothetical protein;Ontology_term=GO:0003676;Dbxref=InterPro:IPR035979,InterPro:IPR000504,InterPro:IPR034393,InterPro:IPR012677;
Contig_4	funannotate	exon	125770	126516	.	+	.	ID=FUN_000253-T1.exon1;Parent=FUN_000253-T1;
Contig_4	funannotate	CDS	125770	126516	.	+	0	ID=FUN_000253-T1.cds;Parent=FUN_000253-T1;
Contig_4	funannotate	gene	130111	130824	.	-	.	ID=FUN_000254;Name=RPS3;
Contig_4	funannotate	mRNA	130111	130824	.	-	.	ID=FUN_000254-T1;Parent=FUN_000254;product=40S ribosomal protein S3;Ontology_term=GO:0003735,GO:0003723,GO:0015935,GO:0006412;Dbxref=PFAM:PF00189,InterPro:IPR001351,InterPro:IPR005703,InterPro:IPR009019,InterPro:IPR004044,InterPro:IPR036419,InterPro:IPR015946,PFAM:PF07650;note=BUSCO:EOG092647L7;
Contig_4	funannotate	exon	130111	130824	.	-	.	ID=FUN_000254-T1.exon1;Parent=FUN_000254-T1;
Contig_4	funannotate	CDS	130111	130824	.	-	0	ID=FUN_000254-T1.cds;Parent=FUN_000254-T1;
Contig_4	funannotate	gene	131070	135044	.	-	.	ID=FUN_000255;Name=ADE6;
Contig_4	funannotate	mRNA	131070	135044	.	-	.	ID=FUN_000255-T1;Parent=FUN_000255;product=phosphoribosylformylglycinamidine synthase;Ontology_term=GO:0004642,GO:0006189;Dbxref=InterPro:IPR010073,InterPro:IPR029062,InterPro:IPR036921,InterPro:IPR040707,InterPro:IPR036676,PFAM:PF18076,InterPro:IPR010918,PFAM:PF02769,InterPro:IPR036604,PFAM:PF13507,InterPro:IPR041609,PFAM:PF18072;note=BUSCO:EOG092608C4,MEROPS:MER0042827;
Contig_4	funannotate	exon	131070	135044	.	-	.	ID=FUN_000255-T1.exon1;Parent=FUN_000255-T1;
Contig_4	funannotate	CDS	131070	135044	.	-	0	ID=FUN_000255-T1.cds;Parent=FUN_000255-T1;
Contig_4	funannotate	gene	135531	135800	.	+	.	ID=FUN_000256;
Contig_4	funannotate	mRNA	135531	135800	.	+	.	ID=FUN_000256-T1;Parent=FUN_000256;product=hypothetical protein;Dbxref=PFAM:PF09495,InterPro:IPR019034;
Contig_4	funannotate	exon	135531	135800	.	+	.	ID=FUN_000256-T1.exon1;Parent=FUN_000256-T1;
Contig_4	funannotate	CDS	135531	135800	.	+	0	ID=FUN_000256-T1.cds;Parent=FUN_000256-T1;
Contig_4	funannotate	gene	136154	137005	.	-	.	ID=FUN_000257;
Contig_4	funannotate	mRNA	136154	137005	.	-	.	ID=FUN_000257-T1;Parent=FUN_000257;product=hypothetical protein;
Contig_4	funannotate	exon	136154	137005	.	-	.	ID=FUN_000257-T1.exon1;Parent=FUN_000257-T1;
Contig_4	funannotate	CDS	136154	137005	.	-	0	ID=FUN_000257-T1.cds;Parent=FUN_000257-T1;
Contig_4	funannotate	gene	137734	137831	.	+	.	ID=FUN_000258;
Contig_4	funannotate	tRNA	137734	137831	.	+	.	ID=FUN_000258-T1;Parent=FUN_000258;product=tRNA-Leu;
Contig_4	funannotate	exon	137734	137831	.	+	.	ID=FUN_000258-T1.exon1;Parent=FUN_000258-T1;
Contig_4	funannotate	gene	138049	138495	.	+	.	ID=FUN_000259;Name=RPB8;
Contig_4	funannotate	mRNA	138049	138495	.	+	.	ID=FUN_000259-T1;Parent=FUN_000259;product=DNA-directed RNA polymerases I, II, and III subunit RPABC3;Ontology_term=GO:0006351;Dbxref=InterPro:IPR012340,PFAM:PF03870,InterPro:IPR005570;note=BUSCO:EOG092652ZZ;
Contig_4	funannotate	exon	138049	138495	.	+	.	ID=FUN_000259-T1.exon1;Parent=FUN_000259-T1;
Contig_4	funannotate	CDS	138049	138495	.	+	0	ID=FUN_000259-T1.cds;Parent=FUN_000259-T1;
Contig_4	funannotate	gene	146172	146538	.	-	.	ID=FUN_000260;Name=COA3;
Contig_4	funannotate	mRNA	146172	146538	.	-	.	ID=FUN_000260-T1;Parent=FUN_000260;product=Cytochrome c oxidase assembly factor 3, mitochondrial;Ontology_term=GO:0033617;Dbxref=InterPro:IPR041752;note=BUSCO:EOG09265KSE;
Contig_4	funannotate	exon	146516	146538	.	-	.	ID=FUN_000260-T1.exon1;Parent=FUN_000260-T1;
Contig_4	funannotate	exon	146172	146412	.	-	.	ID=FUN_000260-T1.exon2;Parent=FUN_000260-T1;
Contig_4	funannotate	CDS	146516	146538	.	-	0	ID=FUN_000260-T1.cds;Parent=FUN_000260-T1;
Contig_4	funannotate	CDS	146172	146412	.	-	1	ID=FUN_000260-T1.cds;Parent=FUN_000260-T1;
Contig_4	funannotate	gene	146715	148346	.	-	.	ID=FUN_000261;
Contig_4	funannotate	mRNA	146715	148346	.	-	.	ID=FUN_000261-T1;Parent=FUN_000261;product=hypothetical protein;Ontology_term=GO:0005515;Dbxref=InterPro:IPR036322,InterPro:IPR015943,PFAM:PF00400,InterPro:IPR001680;
Contig_4	funannotate	exon	146715	148346	.	-	.	ID=FUN_000261-T1.exon1;Parent=FUN_000261-T1;
Contig_4	funannotate	CDS	146715	148346	.	-	0	ID=FUN_000261-T1.cds;Parent=FUN_000261-T1;
Contig_4	funannotate	gene	148605	151565	.	-	.	ID=FUN_000262;
Contig_4	funannotate	mRNA	148605	151565	.	-	.	ID=FUN_000262-T1;Parent=FUN_000262;product=hypothetical protein;Ontology_term=GO:0006409,GO:0071528,GO:0000049,GO:0031267;Dbxref=InterPro:IPR040017,InterPro:IPR013598,PFAM:PF08389,InterPro:IPR011989,InterPro:IPR016024,PFAM:PF19282;note=BUSCO:EOG09260B65;
Contig_4	funannotate	exon	148605	151565	.	-	.	ID=FUN_000262-T1.exon1;Parent=FUN_000262-T1;
Contig_4	funannotate	CDS	148605	151565	.	-	0	ID=FUN_000262-T1.cds;Parent=FUN_000262-T1;
Contig_4	funannotate	gene	155135	156226	.	-	.	ID=FUN_000263;Name=CYS17;
Contig_4	funannotate	mRNA	155135	156226	.	-	.	ID=FUN_000263-T1;Parent=FUN_000263;product=Cysteine synthase 1;Dbxref=InterPro:IPR036052,InterPro:IPR001926,PFAM:PF00291;
Contig_4	funannotate	exon	155135	156226	.	-	.	ID=FUN_000263-T1.exon1;Parent=FUN_000263-T1;
Contig_4	funannotate	CDS	155135	156226	.	-	0	ID=FUN_000263-T1.cds;Parent=FUN_000263-T1;
Contig_4	funannotate	gene	158676	159314	.	+	.	ID=FUN_000264;
Contig_4	funannotate	mRNA	158676	159314	.	+	.	ID=FUN_000264-T1;Parent=FUN_000264;product=hypothetical protein;Dbxref=InterPro:IPR036236,InterPro:IPR013087;
Contig_4	funannotate	exon	158676	159314	.	+	.	ID=FUN_000264-T1.exon1;Parent=FUN_000264-T1;
Contig_4	funannotate	CDS	158676	159314	.	+	0	ID=FUN_000264-T1.cds;Parent=FUN_000264-T1;
Contig_4	funannotate	gene	160356	162062	.	-	.	ID=FUN_000265;
Contig_4	funannotate	mRNA	160356	162062	.	-	.	ID=FUN_000265-T1;Parent=FUN_000265;product=hypothetical protein;Ontology_term=GO:0005515;Dbxref=InterPro:IPR001810;
Contig_4	funannotate	exon	160356	162062	.	-	.	ID=FUN_000265-T1.exon1;Parent=FUN_000265-T1;
Contig_4	funannotate	CDS	160356	162062	.	-	0	ID=FUN_000265-T1.cds;Parent=FUN_000265-T1;
Contig_4	funannotate	gene	163639	164826	.	+	.	ID=FUN_000266;
Contig_4	funannotate	mRNA	163639	164826	.	+	.	ID=FUN_000266-T1;Parent=FUN_000266;product=hypothetical protein;Ontology_term=GO:0005525;Dbxref=InterPro:IPR004095,InterPro:IPR012675,InterPro:IPR012676,InterPro:IPR023192,InterPro:IPR006073,InterPro:IPR031167,InterPro:IPR013029,InterPro:IPR041706,PFAM:PF01926,InterPro:IPR004396,PFAM:PF06071,InterPro:IPR027417;
Contig_4	funannotate	exon	163639	164826	.	+	.	ID=FUN_000266-T1.exon1;Parent=FUN_000266-T1;
Contig_4	funannotate	CDS	163639	164826	.	+	0	ID=FUN_000266-T1.cds;Parent=FUN_000266-T1;
Contig_4	funannotate	gene	165208	167685	.	+	.	ID=FUN_000267;
Contig_4	funannotate	mRNA	165208	167685	.	+	.	ID=FUN_000267-T1;Parent=FUN_000267;product=hypothetical protein;Ontology_term=GO:0008235;Dbxref=InterPro:IPR036757,InterPro:IPR007484,InterPro:IPR007365,PFAM:PF04389,PFAM:PF04253,InterPro:IPR039373;note=MEROPS:MER0005152;
Contig_4	funannotate	exon	165208	167685	.	+	.	ID=FUN_000267-T1.exon1;Parent=FUN_000267-T1;
Contig_4	funannotate	CDS	165208	167685	.	+	0	ID=FUN_000267-T1.cds;Parent=FUN_000267-T1;
Contig_4	funannotate	gene	167798	168742	.	-	.	ID=FUN_000268;
Contig_4	funannotate	mRNA	167798	168742	.	-	.	ID=FUN_000268-T1;Parent=FUN_000268;product=hypothetical protein;
Contig_4	funannotate	exon	167798	168742	.	-	.	ID=FUN_000268-T1.exon1;Parent=FUN_000268-T1;
Contig_4	funannotate	CDS	167798	168742	.	-	0	ID=FUN_000268-T1.cds;Parent=FUN_000268-T1;
Contig_4	funannotate	gene	169403	169579	.	+	.	ID=FUN_000269;
Contig_4	funannotate	mRNA	169403	169579	.	+	.	ID=FUN_000269-T1;Parent=FUN_000269;product=hypothetical protein;Ontology_term=GO:0046933,GO:0000275,GO:0015986;Dbxref=InterPro:IPR036742,PFAM:PF04627,InterPro:IPR006721;
Contig_4	funannotate	exon	169403	169579	.	+	.	ID=FUN_000269-T1.exon1;Parent=FUN_000269-T1;
Contig_4	funannotate	CDS	169403	169579	.	+	0	ID=FUN_000269-T1.cds;Parent=FUN_000269-T1;
Contig_4	funannotate	gene	169947	172160	.	-	.	ID=FUN_000270;
Contig_4	funannotate	mRNA	169947	172160	.	-	.	ID=FUN_000270-T1;Parent=FUN_000270;product=hypothetical protein;Ontology_term=GO:0015421,GO:0140359,GO:0005524,GO:0016021,GO:0055085,GO:0090374;Dbxref=PFAM:PF00664,PFAM:PF00005,InterPro:IPR003439,InterPro:IPR011527,InterPro:IPR036640,InterPro:IPR003593,InterPro:IPR030279,InterPro:IPR017871,InterPro:IPR027417;
Contig_4	funannotate	exon	169947	172160	.	-	.	ID=FUN_000270-T1.exon1;Parent=FUN_000270-T1;
Contig_4	funannotate	CDS	169947	172160	.	-	0	ID=FUN_000270-T1.cds;Parent=FUN_000270-T1;
Contig_4	funannotate	gene	173007	176009	.	+	.	ID=FUN_000271;Name=CHS2_1;
Contig_4	funannotate	mRNA	173007	176009	.	+	.	ID=FUN_000271-T1;Parent=FUN_000271;product=Chitin synthase, class 2;Ontology_term=GO:0004100,GO:0016758,GO:0006031;Dbxref=InterPro:IPR004834,InterPro:IPR004835,InterPro:IPR029044,PFAM:PF08407,PFAM:PF13632,PFAM:PF01644,InterPro:IPR013616;note=CAZy:GT2_Chitin_synth;
Contig_4	funannotate	exon	173007	176009	.	+	.	ID=FUN_000271-T1.exon1;Parent=FUN_000271-T1;
Contig_4	funannotate	CDS	173007	176009	.	+	0	ID=FUN_000271-T1.cds;Parent=FUN_000271-T1;
Contig_4	funannotate	gene	176133	177074	.	-	.	ID=FUN_000272;
Contig_4	funannotate	mRNA	176133	177074	.	-	.	ID=FUN_000272-T1;Parent=FUN_000272;product=hypothetical protein;Dbxref=PFAM:PF00328,InterPro:IPR029033,InterPro:IPR000560;
Contig_4	funannotate	exon	176133	177074	.	-	.	ID=FUN_000272-T1.exon1;Parent=FUN_000272-T1;
Contig_4	funannotate	CDS	176133	177074	.	-	0	ID=FUN_000272-T1.cds;Parent=FUN_000272-T1;
Contig_4	funannotate	gene	177841	179178	.	-	.	ID=FUN_000273;
Contig_4	funannotate	mRNA	177841	179178	.	-	.	ID=FUN_000273-T1;Parent=FUN_000273;product=hypothetical protein;Ontology_term=GO:0016791;Dbxref=InterPro:IPR016274,InterPro:IPR033379,InterPro:IPR029033,PFAM:PF00328,InterPro:IPR000560;
Contig_4	funannotate	exon	177841	179178	.	-	.	ID=FUN_000273-T1.exon1;Parent=FUN_000273-T1;
Contig_4	funannotate	CDS	177841	179178	.	-	0	ID=FUN_000273-T1.cds;Parent=FUN_000273-T1;
Contig_4	funannotate	gene	180755	183053	.	+	.	ID=FUN_000274;
Contig_4	funannotate	mRNA	180755	183053	.	+	.	ID=FUN_000274-T1;Parent=FUN_000274;product=hypothetical protein;Dbxref=PFAM:PF07173,InterPro:IPR009836;
Contig_4	funannotate	exon	180755	182196	.	+	.	ID=FUN_000274-T1.exon1;Parent=FUN_000274-T1;
Contig_4	funannotate	exon	182663	183053	.	+	.	ID=FUN_000274-T1.exon2;Parent=FUN_000274-T1;
Contig_4	funannotate	CDS	180755	182196	.	+	0	ID=FUN_000274-T1.cds;Parent=FUN_000274-T1;
Contig_4	funannotate	CDS	182663	183053	.	+	1	ID=FUN_000274-T1.cds;Parent=FUN_000274-T1;
Contig_4	funannotate	gene	183103	183927	.	-	.	ID=FUN_000275;
Contig_4	funannotate	mRNA	183103	183927	.	-	.	ID=FUN_000275-T1;Parent=FUN_000275;product=hypothetical protein;Ontology_term=GO:0006561,GO:0004735;Dbxref=PFAM:PF03807,InterPro:IPR028939,PFAM:PF02558,InterPro:IPR000304,InterPro:IPR029036,PFAM:PF01210,InterPro:IPR036291,PFAM:PF14748,InterPro:IPR008927;note=SECRETED:SignalP(1-19,SECRETED:cutsite=AVA-NA,SECRETED:prob=0.2670);
Contig_4	funannotate	exon	183103	183927	.	-	.	ID=FUN_000275-T1.exon1;Parent=FUN_000275-T1;
Contig_4	funannotate	CDS	183103	183927	.	-	0	ID=FUN_000275-T1.cds;Parent=FUN_000275-T1;
Contig_4	funannotate	gene	184396	185508	.	+	.	ID=FUN_000276;
Contig_4	funannotate	mRNA	184396	185508	.	+	.	ID=FUN_000276-T1;Parent=FUN_000276;product=hypothetical protein;Ontology_term=GO:0019346,GO:0030170,GO:0003824;Dbxref=InterPro:IPR000277,InterPro:IPR015422,InterPro:IPR015421,InterPro:IPR015424,PFAM:PF01053;
Contig_4	funannotate	exon	184396	185508	.	+	.	ID=FUN_000276-T1.exon1;Parent=FUN_000276-T1;
Contig_4	funannotate	CDS	184396	185508	.	+	0	ID=FUN_000276-T1.cds;Parent=FUN_000276-T1;
Contig_4	funannotate	gene	185532	186581	.	-	.	ID=FUN_000277;
Contig_4	funannotate	mRNA	185532	186581	.	-	.	ID=FUN_000277-T1;Parent=FUN_000277;product=hypothetical protein;Ontology_term=GO:0047834;Dbxref=InterPro:IPR036812,PFAM:PF00248,InterPro:IPR023210;
Contig_4	funannotate	exon	185532	186581	.	-	.	ID=FUN_000277-T1.exon1;Parent=FUN_000277-T1;
Contig_4	funannotate	CDS	185532	186581	.	-	0	ID=FUN_000277-T1.cds;Parent=FUN_000277-T1;
Contig_4	funannotate	gene	187114	188013	.	-	.	ID=FUN_000278;
Contig_4	funannotate	mRNA	187114	188013	.	-	.	ID=FUN_000278-T1;Parent=FUN_000278;product=hypothetical protein;Ontology_term=GO:0016491;Dbxref=InterPro:IPR039261,InterPro:IPR008333,PFAM:PF00970,InterPro:IPR017938,InterPro:IPR001834,InterPro:IPR001709,InterPro:IPR017927,PFAM:PF00175,InterPro:IPR001433;
Contig_4	funannotate	exon	187114	188013	.	-	.	ID=FUN_000278-T1.exon1;Parent=FUN_000278-T1;
Contig_4	funannotate	CDS	187114	188013	.	-	0	ID=FUN_000278-T1.cds;Parent=FUN_000278-T1;
Contig_4	funannotate	gene	188521	188593	.	-	.	ID=FUN_000279;
Contig_4	funannotate	tRNA	188521	188593	.	-	.	ID=FUN_000279-T1;Parent=FUN_000279;product=tRNA-Lys;
Contig_4	funannotate	exon	188521	188593	.	-	.	ID=FUN_000279-T1.exon1;Parent=FUN_000279-T1;
Contig_4	funannotate	gene	189321	190871	.	+	.	ID=FUN_000280;
Contig_4	funannotate	mRNA	189321	190871	.	+	.	ID=FUN_000280-T1;Parent=FUN_000280;product=hypothetical protein;Ontology_term=GO:0055085,GO:0022857,GO:0016020;Dbxref=InterPro:IPR002293,PFAM:PF13520;
Contig_4	funannotate	exon	189321	190871	.	+	.	ID=FUN_000280-T1.exon1;Parent=FUN_000280-T1;
Contig_4	funannotate	CDS	189321	190871	.	+	0	ID=FUN_000280-T1.cds;Parent=FUN_000280-T1;
Contig_4	funannotate	gene	190912	192585	.	-	.	ID=FUN_000281;
Contig_4	funannotate	mRNA	190912	192585	.	-	.	ID=FUN_000281-T1;Parent=FUN_000281;product=hypothetical protein;Dbxref=InterPro:IPR039739,PFAM:PF13445,InterPro:IPR027370,InterPro:IPR013083,PFAM:PF00097,InterPro:IPR001841,InterPro:IPR017907;
Contig_4	funannotate	exon	190912	192585	.	-	.	ID=FUN_000281-T1.exon1;Parent=FUN_000281-T1;
Contig_4	funannotate	CDS	190912	192585	.	-	0	ID=FUN_000281-T1.cds;Parent=FUN_000281-T1;
Contig_4	funannotate	gene	193207	193771	.	+	.	ID=FUN_000282;
Contig_4	funannotate	mRNA	193207	193771	.	+	.	ID=FUN_000282-T1;Parent=FUN_000282;product=hypothetical protein;Ontology_term=GO:0006465,GO:0016021,GO:0005787;Dbxref=PFAM:PF06703,InterPro:IPR009582;note=BUSCO:EOG09265B95;
Contig_4	funannotate	exon	193207	193229	.	+	.	ID=FUN_000282-T1.exon1;Parent=FUN_000282-T1;
Contig_4	funannotate	exon	193279	193771	.	+	.	ID=FUN_000282-T1.exon2;Parent=FUN_000282-T1;
Contig_4	funannotate	CDS	193207	193229	.	+	0	ID=FUN_000282-T1.cds;Parent=FUN_000282-T1;
Contig_4	funannotate	CDS	193279	193771	.	+	1	ID=FUN_000282-T1.cds;Parent=FUN_000282-T1;
Contig_4	funannotate	gene	193791	196474	.	-	.	ID=FUN_000283;
Contig_4	funannotate	mRNA	193791	196474	.	-	.	ID=FUN_000283-T1;Parent=FUN_000283;product=hypothetical protein;Ontology_term=GO:0016491,GO:0017183;Dbxref=PFAM:PF00106,InterPro:IPR042265,InterPro:IPR042263,InterPro:IPR016435,InterPro:IPR002347,InterPro:IPR036291,PFAM:PF01866,PFAM:PF13561,InterPro:IPR010014;note=BUSCO:EOG09262SI7;
Contig_4	funannotate	exon	194959	196474	.	-	.	ID=FUN_000283-T1.exon1;Parent=FUN_000283-T1;
Contig_4	funannotate	exon	194730	194748	.	-	.	ID=FUN_000283-T1.exon2;Parent=FUN_000283-T1;
Contig_4	funannotate	exon	193791	194559	.	-	.	ID=FUN_000283-T1.exon3;Parent=FUN_000283-T1;
Contig_4	funannotate	CDS	194959	196474	.	-	0	ID=FUN_000283-T1.cds;Parent=FUN_000283-T1;
Contig_4	funannotate	CDS	194730	194748	.	-	2	ID=FUN_000283-T1.cds;Parent=FUN_000283-T1;
Contig_4	funannotate	CDS	193791	194559	.	-	1	ID=FUN_000283-T1.cds;Parent=FUN_000283-T1;
Contig_5	funannotate	gene	3104	5341	.	+	.	ID=FUN_000284;
Contig_5	funannotate	mRNA	3104	5341	.	+	.	ID=FUN_000284-T1;Parent=FUN_000284;product=hypothetical protein;
Contig_5	funannotate	exon	3104	3422	.	+	.	ID=FUN_000284-T1.exon1;Parent=FUN_000284-T1;
Contig_5	funannotate	exon	3513	3962	.	+	.	ID=FUN_000284-T1.exon2;Parent=FUN_000284-T1;
Contig_5	funannotate	exon	4164	4182	.	+	.	ID=FUN_000284-T1.exon3;Parent=FUN_000284-T1;
Contig_5	funannotate	exon	4318	4481	.	+	.	ID=FUN_000284-T1.exon4;Parent=FUN_000284-T1;
Contig_5	funannotate	exon	4926	4994	.	+	.	ID=FUN_000284-T1.exon5;Parent=FUN_000284-T1;
Contig_5	funannotate	exon	5166	5341	.	+	.	ID=FUN_000284-T1.exon6;Parent=FUN_000284-T1;
Contig_5	funannotate	CDS	3104	3422	.	+	0	ID=FUN_000284-T1.cds;Parent=FUN_000284-T1;
Contig_5	funannotate	CDS	3513	3962	.	+	2	ID=FUN_000284-T1.cds;Parent=FUN_000284-T1;
Contig_5	funannotate	CDS	4164	4182	.	+	2	ID=FUN_000284-T1.cds;Parent=FUN_000284-T1;
Contig_5	funannotate	CDS	4318	4481	.	+	1	ID=FUN_000284-T1.cds;Parent=FUN_000284-T1;
Contig_5	funannotate	CDS	4926	4994	.	+	2	ID=FUN_000284-T1.cds;Parent=FUN_000284-T1;
Contig_5	funannotate	CDS	5166	5341	.	+	2	ID=FUN_000284-T1.cds;Parent=FUN_000284-T1;
Contig_5	funannotate	gene	6328	7637	.	+	.	ID=FUN_000285;
Contig_5	funannotate	mRNA	6328	7637	.	+	.	ID=FUN_000285-T1;Parent=FUN_000285;product=hypothetical protein;Dbxref=InterPro:IPR013535,PFAM:PF09070,PFAM:PF08324,InterPro:IPR038122,InterPro:IPR015155,InterPro:IPR011989;
Contig_5	funannotate	exon	6328	6332	.	+	.	ID=FUN_000285-T1.exon1;Parent=FUN_000285-T1;
Contig_5	funannotate	exon	6353	7637	.	+	.	ID=FUN_000285-T1.exon2;Parent=FUN_000285-T1;
Contig_5	funannotate	CDS	6328	6332	.	+	0	ID=FUN_000285-T1.cds;Parent=FUN_000285-T1;
Contig_5	funannotate	CDS	6353	7637	.	+	1	ID=FUN_000285-T1.cds;Parent=FUN_000285-T1;
Contig_5	funannotate	gene	49345	52140	.	+	.	ID=FUN_000286;
Contig_5	funannotate	mRNA	49345	52140	.	+	.	ID=FUN_000286-T1;Parent=FUN_000286;product=hypothetical protein;Dbxref=InterPro:IPR004331,PFAM:PF03105;
Contig_5	funannotate	exon	49345	50659	.	+	.	ID=FUN_000286-T1.exon1;Parent=FUN_000286-T1;
Contig_5	funannotate	exon	51143	52140	.	+	.	ID=FUN_000286-T1.exon2;Parent=FUN_000286-T1;
Contig_5	funannotate	CDS	49345	50659	.	+	0	ID=FUN_000286-T1.cds;Parent=FUN_000286-T1;
Contig_5	funannotate	CDS	51143	52140	.	+	2	ID=FUN_000286-T1.cds;Parent=FUN_000286-T1;
Contig_5	funannotate	gene	60596	62692	.	+	.	ID=FUN_000287;
Contig_5	funannotate	mRNA	60596	62692	.	+	.	ID=FUN_000287-T1;Parent=FUN_000287;product=hypothetical protein;Ontology_term=GO:0050660,GO:0016614,GO:0046577;Dbxref=InterPro:IPR036188,PFAM:PF05199,PFAM:PF00732,InterPro:IPR000172,InterPro:IPR012400,InterPro:IPR007867;note=CAZy:AA3;
Contig_5	funannotate	exon	60596	62692	.	+	.	ID=FUN_000287-T1.exon1;Parent=FUN_000287-T1;
Contig_5	funannotate	CDS	60596	62692	.	+	0	ID=FUN_000287-T1.cds;Parent=FUN_000287-T1;
Contig_5	funannotate	gene	62863	66420	.	+	.	ID=FUN_000288;
Contig_5	funannotate	mRNA	62863	66420	.	+	.	ID=FUN_000288-T1;Parent=FUN_000288;product=hypothetical protein;Ontology_term=GO:0000030,GO:0003723,GO:0016020,GO:0006486;Dbxref=InterPro:IPR002685,InterPro:IPR029044,InterPro:IPR001313,PFAM:PF01793,InterPro:IPR011989,InterPro:IPR016024;note=CAZy:GT15,BUSCO:EOG09261BPJ;
Contig_5	funannotate	exon	62863	64777	.	+	.	ID=FUN_000288-T1.exon1;Parent=FUN_000288-T1;
Contig_5	funannotate	exon	64883	64904	.	+	.	ID=FUN_000288-T1.exon2;Parent=FUN_000288-T1;
Contig_5	funannotate	exon	64995	66420	.	+	.	ID=FUN_000288-T1.exon3;Parent=FUN_000288-T1;
Contig_5	funannotate	CDS	62863	64777	.	+	0	ID=FUN_000288-T1.cds;Parent=FUN_000288-T1;
Contig_5	funannotate	CDS	64883	64904	.	+	2	ID=FUN_000288-T1.cds;Parent=FUN_000288-T1;
Contig_5	funannotate	CDS	64995	66420	.	+	1	ID=FUN_000288-T1.cds;Parent=FUN_000288-T1;
Contig_5	funannotate	gene	66829	68273	.	+	.	ID=FUN_000289;Name=MNT1;
Contig_5	funannotate	mRNA	66829	68273	.	+	.	ID=FUN_000289-T1;Parent=FUN_000289;product=Glycolipid 2-alpha-mannosyltransferase 1;Ontology_term=GO:0000030,GO:0016020,GO:0006486;Dbxref=InterPro:IPR002685,PFAM:PF01793,InterPro:IPR029044;note=CAZy:GT15;
Contig_5	funannotate	exon	66829	66837	.	+	.	ID=FUN_000289-T1.exon1;Parent=FUN_000289-T1;
Contig_5	funannotate	exon	67245	68273	.	+	.	ID=FUN_000289-T1.exon2;Parent=FUN_000289-T1;
Contig_5	funannotate	CDS	66829	66837	.	+	0	ID=FUN_000289-T1.cds;Parent=FUN_000289-T1;
Contig_5	funannotate	CDS	67245	68273	.	+	0	ID=FUN_000289-T1.cds;Parent=FUN_000289-T1;
Contig_5	funannotate	gene	74119	75023	.	+	.	ID=FUN_000290;
Contig_5	funannotate	mRNA	74119	75023	.	+	.	ID=FUN_000290-T1;Parent=FUN_000290;product=hypothetical protein;
Contig_5	funannotate	exon	74119	74124	.	+	.	ID=FUN_000290-T1.exon1;Parent=FUN_000290-T1;
Contig_5	funannotate	exon	74259	75023	.	+	.	ID=FUN_000290-T1.exon2;Parent=FUN_000290-T1;
Contig_5	funannotate	CDS	74119	74124	.	+	0	ID=FUN_000290-T1.cds;Parent=FUN_000290-T1;
Contig_5	funannotate	CDS	74259	75023	.	+	0	ID=FUN_000290-T1.cds;Parent=FUN_000290-T1;
Contig_5	funannotate	gene	78358	78792	.	-	.	ID=FUN_000291;
Contig_5	funannotate	mRNA	78358	78792	.	-	.	ID=FUN_000291-T1;Parent=FUN_000291;product=hypothetical protein;note=SECRETED:SignalP(1-17,SECRETED:cutsite=AIA-EQ,SECRETED:prob=0.3381);
Contig_5	funannotate	exon	78358	78792	.	-	.	ID=FUN_000291-T1.exon1;Parent=FUN_000291-T1;
Contig_5	funannotate	CDS	78358	78792	.	-	0	ID=FUN_000291-T1.cds;Parent=FUN_000291-T1;
Contig_5	funannotate	gene	80148	80408	.	-	.	ID=FUN_000292;
Contig_5	funannotate	mRNA	80148	80408	.	-	.	ID=FUN_000292-T1;Parent=FUN_000292;product=hypothetical protein;note=SECRETED:SignalP(1-19,SECRETED:cutsite=LEA-AH,SECRETED:prob=0.5403);
Contig_5	funannotate	exon	80148	80408	.	-	.	ID=FUN_000292-T1.exon1;Parent=FUN_000292-T1;
Contig_5	funannotate	CDS	80148	80408	.	-	0	ID=FUN_000292-T1.cds;Parent=FUN_000292-T1;
Contig_5	funannotate	gene	81641	82364	.	+	.	ID=FUN_000293;
Contig_5	funannotate	mRNA	81641	82364	.	+	.	ID=FUN_000293-T1;Parent=FUN_000293;product=hypothetical protein;Ontology_term=GO:0005515,GO:0006338,GO:0016586;Dbxref=InterPro:IPR037382,PFAM:PF00439,InterPro:IPR001487,InterPro:IPR018359,InterPro:IPR036427;
Contig_5	funannotate	exon	81641	82102	.	+	.	ID=FUN_000293-T1.exon1;Parent=FUN_000293-T1;
Contig_5	funannotate	exon	82344	82364	.	+	.	ID=FUN_000293-T1.exon2;Parent=FUN_000293-T1;
Contig_5	funannotate	CDS	81641	82102	.	+	0	ID=FUN_000293-T1.cds;Parent=FUN_000293-T1;
Contig_5	funannotate	CDS	82344	82364	.	+	0	ID=FUN_000293-T1.cds;Parent=FUN_000293-T1;
Contig_5	funannotate	gene	83334	84629	.	-	.	ID=FUN_000294;
Contig_5	funannotate	mRNA	83334	84629	.	-	.	ID=FUN_000294-T1;Parent=FUN_000294;product=hypothetical protein;Dbxref=PFAM:PF04757,InterPro:IPR001841,InterPro:IPR017907,InterPro:IPR006845;
Contig_5	funannotate	exon	83334	84629	.	-	.	ID=FUN_000294-T1.exon1;Parent=FUN_000294-T1;
Contig_5	funannotate	CDS	83334	84629	.	-	0	ID=FUN_000294-T1.cds;Parent=FUN_000294-T1;
Contig_5	funannotate	gene	85849	86808	.	+	.	ID=FUN_000295;
Contig_5	funannotate	mRNA	85849	86808	.	+	.	ID=FUN_000295-T1;Parent=FUN_000295;product=hypothetical protein;
Contig_5	funannotate	exon	85849	86808	.	+	.	ID=FUN_000295-T1.exon1;Parent=FUN_000295-T1;
Contig_5	funannotate	CDS	85849	86808	.	+	0	ID=FUN_000295-T1.cds;Parent=FUN_000295-T1;
Contig_5	funannotate	gene	88558	91077	.	-	.	ID=FUN_000296;
Contig_5	funannotate	mRNA	88558	91077	.	-	.	ID=FUN_000296-T1;Parent=FUN_000296;product=hypothetical protein;Ontology_term=GO:0003676,GO:0016491,GO:0005739;Dbxref=PFAM:PF00076,InterPro:IPR012882,InterPro:IPR000504,InterPro:IPR035979,PFAM:PF07955,InterPro:IPR012677,InterPro:IPR036249;
Contig_5	funannotate	exon	90442	91077	.	-	.	ID=FUN_000296-T1.exon1;Parent=FUN_000296-T1;
Contig_5	funannotate	exon	88558	88992	.	-	.	ID=FUN_000296-T1.exon2;Parent=FUN_000296-T1;
Contig_5	funannotate	CDS	90442	91077	.	-	0	ID=FUN_000296-T1.cds;Parent=FUN_000296-T1;
Contig_5	funannotate	CDS	88558	88992	.	-	0	ID=FUN_000296-T1.cds;Parent=FUN_000296-T1;
Contig_5	funannotate	gene	100796	101750	.	+	.	ID=FUN_000297;
Contig_5	funannotate	mRNA	100796	101750	.	+	.	ID=FUN_000297-T1;Parent=FUN_000297;product=hypothetical protein;Dbxref=PFAM:PF01042,InterPro:IPR006175,InterPro:IPR035959;
Contig_5	funannotate	exon	100796	100919	.	+	.	ID=FUN_000297-T1.exon1;Parent=FUN_000297-T1;
Contig_5	funannotate	exon	101506	101750	.	+	.	ID=FUN_000297-T1.exon2;Parent=FUN_000297-T1;
Contig_5	funannotate	CDS	100796	100919	.	+	0	ID=FUN_000297-T1.cds;Parent=FUN_000297-T1;
Contig_5	funannotate	CDS	101506	101750	.	+	2	ID=FUN_000297-T1.cds;Parent=FUN_000297-T1;
Contig_5	funannotate	gene	117489	119495	.	+	.	ID=FUN_000298;
Contig_5	funannotate	mRNA	117489	119495	.	+	.	ID=FUN_000298-T1;Parent=FUN_000298;product=hypothetical protein;Dbxref=PFAM:PF13738,PFAM:PF07992,InterPro:IPR036188;
Contig_5	funannotate	exon	117489	119495	.	+	.	ID=FUN_000298-T1.exon1;Parent=FUN_000298-T1;
Contig_5	funannotate	CDS	117489	119495	.	+	0	ID=FUN_000298-T1.cds;Parent=FUN_000298-T1;
Contig_5	funannotate	gene	119603	122431	.	-	.	ID=FUN_000299;
Contig_5	funannotate	mRNA	119603	122431	.	-	.	ID=FUN_000299-T1;Parent=FUN_000299;product=hypothetical protein;Ontology_term=GO:0006886,GO:0031267;Dbxref=InterPro:IPR011989,InterPro:IPR001494,InterPro:IPR016024;
Contig_5	funannotate	exon	119603	122431	.	-	.	ID=FUN_000299-T1.exon1;Parent=FUN_000299-T1;
Contig_5	funannotate	CDS	119603	122431	.	-	0	ID=FUN_000299-T1.cds;Parent=FUN_000299-T1;
Contig_5	funannotate	gene	124575	126236	.	+	.	ID=FUN_000300;Name=PCK1;
Contig_5	funannotate	mRNA	124575	126236	.	+	.	ID=FUN_000300-T1;Parent=FUN_000300;product=Protein kinase C-like 1;Ontology_term=GO:0004611,GO:0017076,GO:0004612,GO:0005524,GO:0006094;Dbxref=InterPro:IPR015994,InterPro:IPR013035,InterPro:IPR001272,InterPro:IPR008210,PFAM:PF01293;
Contig_5	funannotate	exon	124575	126236	.	+	.	ID=FUN_000300-T1.exon1;Parent=FUN_000300-T1;
Contig_5	funannotate	CDS	124575	126236	.	+	0	ID=FUN_000300-T1.cds;Parent=FUN_000300-T1;
Contig_5	funannotate	gene	127161	132139	.	+	.	ID=FUN_000301;
Contig_5	funannotate	mRNA	127161	132139	.	+	.	ID=FUN_000301-T1;Parent=FUN_000301;product=hypothetical protein;Ontology_term=GO:0005643;Dbxref=InterPro:IPR021827;
Contig_5	funannotate	exon	127161	129113	.	+	.	ID=FUN_000301-T1.exon1;Parent=FUN_000301-T1;
Contig_5	funannotate	exon	130530	131559	.	+	.	ID=FUN_000301-T1.exon2;Parent=FUN_000301-T1;
Contig_5	funannotate	exon	131926	131947	.	+	.	ID=FUN_000301-T1.exon3;Parent=FUN_000301-T1;
Contig_5	funannotate	exon	131998	132003	.	+	.	ID=FUN_000301-T1.exon4;Parent=FUN_000301-T1;
Contig_5	funannotate	exon	132133	132139	.	+	.	ID=FUN_000301-T1.exon5;Parent=FUN_000301-T1;
Contig_5	funannotate	CDS	127161	129113	.	+	0	ID=FUN_000301-T1.cds;Parent=FUN_000301-T1;
Contig_5	funannotate	CDS	130530	131559	.	+	0	ID=FUN_000301-T1.cds;Parent=FUN_000301-T1;
Contig_5	funannotate	CDS	131926	131947	.	+	2	ID=FUN_000301-T1.cds;Parent=FUN_000301-T1;
Contig_5	funannotate	CDS	131998	132003	.	+	1	ID=FUN_000301-T1.cds;Parent=FUN_000301-T1;
Contig_5	funannotate	CDS	132133	132139	.	+	1	ID=FUN_000301-T1.cds;Parent=FUN_000301-T1;
Contig_5	funannotate	gene	134125	134508	.	+	.	ID=FUN_000302;Name=POX18_1;
Contig_5	funannotate	mRNA	134125	134508	.	+	.	ID=FUN_000302-T1;Parent=FUN_000302;product=Oleate-induced peroxisomal protein;Dbxref=InterPro:IPR039543,PFAM:PF02036,InterPro:IPR003033,InterPro:IPR036527;
Contig_5	funannotate	exon	134125	134508	.	+	.	ID=FUN_000302-T1.exon1;Parent=FUN_000302-T1;
Contig_5	funannotate	CDS	134125	134508	.	+	0	ID=FUN_000302-T1.cds;Parent=FUN_000302-T1;
Contig_5	funannotate	gene	136498	137085	.	+	.	ID=FUN_000303;
Contig_5	funannotate	mRNA	136498	137085	.	+	.	ID=FUN_000303-T1;Parent=FUN_000303;product=hypothetical protein;Ontology_term=GO:0005515,GO:0048188;Dbxref=InterPro:IPR036322,InterPro:IPR015943,InterPro:IPR037850;
Contig_5	funannotate	exon	136498	137085	.	+	.	ID=FUN_000303-T1.exon1;Parent=FUN_000303-T1;
Contig_5	funannotate	CDS	136498	137085	.	+	0	ID=FUN_000303-T1.cds;Parent=FUN_000303-T1;
Contig_5	funannotate	gene	138332	140464	.	+	.	ID=FUN_000304;
Contig_5	funannotate	mRNA	138332	140464	.	+	.	ID=FUN_000304-T1;Parent=FUN_000304;product=hypothetical protein;Ontology_term=GO:0005515,GO:0043565,GO:0003700,GO:0006355;Dbxref=InterPro:IPR001766,InterPro:IPR000253,PFAM:PF00498,InterPro:IPR018122,InterPro:IPR036388,InterPro:IPR036390,InterPro:IPR008984,PFAM:PF00250;
Contig_5	funannotate	exon	138332	139332	.	+	.	ID=FUN_000304-T1.exon1;Parent=FUN_000304-T1;
Contig_5	funannotate	exon	139451	139556	.	+	.	ID=FUN_000304-T1.exon2;Parent=FUN_000304-T1;
Contig_5	funannotate	exon	139898	139919	.	+	.	ID=FUN_000304-T1.exon3;Parent=FUN_000304-T1;
Contig_5	funannotate	exon	140025	140464	.	+	.	ID=FUN_000304-T1.exon4;Parent=FUN_000304-T1;
Contig_5	funannotate	CDS	138332	139332	.	+	0	ID=FUN_000304-T1.cds;Parent=FUN_000304-T1;
Contig_5	funannotate	CDS	139451	139556	.	+	1	ID=FUN_000304-T1.cds;Parent=FUN_000304-T1;
Contig_5	funannotate	CDS	139898	139919	.	+	0	ID=FUN_000304-T1.cds;Parent=FUN_000304-T1;
Contig_5	funannotate	CDS	140025	140464	.	+	2	ID=FUN_000304-T1.cds;Parent=FUN_000304-T1;
Contig_5	funannotate	gene	140686	141480	.	+	.	ID=FUN_000305;Name=URA3;
Contig_5	funannotate	mRNA	140686	141480	.	+	.	ID=FUN_000305-T1;Parent=FUN_000305;product=orotidine 5'-phosphate decarboxylase;Ontology_term=GO:0044205,GO:0006207,GO:0003824,GO:0004590;Dbxref=PFAM:PF00215,InterPro:IPR014732,InterPro:IPR013785,InterPro:IPR011060,InterPro:IPR001754,InterPro:IPR018089;note=BUSCO:EOG09263Q7N;
Contig_5	funannotate	exon	140686	141480	.	+	.	ID=FUN_000305-T1.exon1;Parent=FUN_000305-T1;
Contig_5	funannotate	CDS	140686	141480	.	+	0	ID=FUN_000305-T1.cds;Parent=FUN_000305-T1;
Contig_5	funannotate	gene	143315	144271	.	-	.	ID=FUN_000306;Name=PAN3;
Contig_5	funannotate	mRNA	143315	144271	.	-	.	ID=FUN_000306-T1;Parent=FUN_000306;product=PAB-dependent poly(A)-specific ribonuclease subunit 3;Ontology_term=GO:0006397,GO:0000289,GO:0003723,GO:0031251;Dbxref=InterPro:IPR030844,InterPro:IPR041332,PFAM:PF18101;
Contig_5	funannotate	exon	144267	144271	.	-	.	ID=FUN_000306-T1.exon1;Parent=FUN_000306-T1;
Contig_5	funannotate	exon	143315	144209	.	-	.	ID=FUN_000306-T1.exon2;Parent=FUN_000306-T1;
Contig_5	funannotate	CDS	144267	144271	.	-	0	ID=FUN_000306-T1.cds;Parent=FUN_000306-T1;
Contig_5	funannotate	CDS	143315	144209	.	-	1	ID=FUN_000306-T1.cds;Parent=FUN_000306-T1;
Contig_5	funannotate	gene	146987	147667	.	+	.	ID=FUN_000307;
Contig_5	funannotate	mRNA	146987	147667	.	+	.	ID=FUN_000307-T1;Parent=FUN_000307;product=hypothetical protein;Ontology_term=GO:0004089,GO:0008270;Dbxref=InterPro:IPR036874,InterPro:IPR001765,PFAM:PF00484;
Contig_5	funannotate	exon	146987	147091	.	+	.	ID=FUN_000307-T1.exon1;Parent=FUN_000307-T1;
Contig_5	funannotate	exon	147263	147667	.	+	.	ID=FUN_000307-T1.exon2;Parent=FUN_000307-T1;
Contig_5	funannotate	CDS	146987	147091	.	+	0	ID=FUN_000307-T1.cds;Parent=FUN_000307-T1;
Contig_5	funannotate	CDS	147263	147667	.	+	0	ID=FUN_000307-T1.cds;Parent=FUN_000307-T1;
Contig_5	funannotate	gene	147924	148981	.	+	.	ID=FUN_000308;
Contig_5	funannotate	mRNA	147924	148981	.	+	.	ID=FUN_000308-T1;Parent=FUN_000308;product=hypothetical protein;Ontology_term=GO:0016740,GO:0009058;Dbxref=InterPro:IPR002060,PFAM:PF00494,InterPro:IPR008949;
Contig_5	funannotate	exon	147924	147928	.	+	.	ID=FUN_000308-T1.exon1;Parent=FUN_000308-T1;
Contig_5	funannotate	exon	148063	148981	.	+	.	ID=FUN_000308-T1.exon2;Parent=FUN_000308-T1;
Contig_5	funannotate	CDS	147924	147928	.	+	0	ID=FUN_000308-T1.cds;Parent=FUN_000308-T1;
Contig_5	funannotate	CDS	148063	148981	.	+	1	ID=FUN_000308-T1.cds;Parent=FUN_000308-T1;
Contig_5	funannotate	gene	149204	153929	.	+	.	ID=FUN_000309;
Contig_5	funannotate	mRNA	149204	153929	.	+	.	ID=FUN_000309-T1;Parent=FUN_000309;product=hypothetical protein;Ontology_term=GO:0005085,GO:0032012;Dbxref=InterPro:IPR023394,InterPro:IPR032691,InterPro:IPR000904,PFAM:PF01369,PFAM:PF12783,InterPro:IPR035999;
Contig_5	funannotate	exon	149204	149209	.	+	.	ID=FUN_000309-T1.exon1;Parent=FUN_000309-T1;
Contig_5	funannotate	exon	149418	153929	.	+	.	ID=FUN_000309-T1.exon2;Parent=FUN_000309-T1;
Contig_5	funannotate	CDS	149204	149209	.	+	0	ID=FUN_000309-T1.cds;Parent=FUN_000309-T1;
Contig_5	funannotate	CDS	149418	153929	.	+	0	ID=FUN_000309-T1.cds;Parent=FUN_000309-T1;
Contig_5	funannotate	gene	156051	157253	.	-	.	ID=FUN_000310;
Contig_5	funannotate	mRNA	156051	157253	.	-	.	ID=FUN_000310-T1;Parent=FUN_000310;product=hypothetical protein;Ontology_term=GO:0016021,GO:0046513,GO:0050291;Dbxref=PFAM:PF08390,InterPro:IPR013599,InterPro:IPR016439,PFAM:PF03798,InterPro:IPR006634;
Contig_5	funannotate	exon	156051	157253	.	-	.	ID=FUN_000310-T1.exon1;Parent=FUN_000310-T1;
Contig_5	funannotate	CDS	156051	157253	.	-	0	ID=FUN_000310-T1.cds;Parent=FUN_000310-T1;
Contig_5	funannotate	gene	158753	163010	.	+	.	ID=FUN_000311;
Contig_5	funannotate	mRNA	158753	163010	.	+	.	ID=FUN_000311-T1;Parent=FUN_000311;product=hypothetical protein;Ontology_term=GO:0090522,GO:0006886;Dbxref=InterPro:IPR003903,InterPro:IPR042045,PFAM:PF02809,PFAM:PF04091,InterPro:IPR042044,InterPro:IPR007225;note=BUSCO:EOG09260NY2;
Contig_5	funannotate	exon	158753	158996	.	+	.	ID=FUN_000311-T1.exon1;Parent=FUN_000311-T1;
Contig_5	funannotate	exon	159276	159563	.	+	.	ID=FUN_000311-T1.exon2;Parent=FUN_000311-T1;
Contig_5	funannotate	exon	160492	163010	.	+	.	ID=FUN_000311-T1.exon3;Parent=FUN_000311-T1;
Contig_5	funannotate	CDS	158753	158996	.	+	0	ID=FUN_000311-T1.cds;Parent=FUN_000311-T1;
Contig_5	funannotate	CDS	159276	159563	.	+	2	ID=FUN_000311-T1.cds;Parent=FUN_000311-T1;
Contig_5	funannotate	CDS	160492	163010	.	+	2	ID=FUN_000311-T1.cds;Parent=FUN_000311-T1;
Contig_5	funannotate	gene	167455	168768	.	+	.	ID=FUN_000312;
Contig_5	funannotate	mRNA	167455	168768	.	+	.	ID=FUN_000312-T1;Parent=FUN_000312;product=hypothetical protein;Ontology_term=GO:0003676;Dbxref=PFAM:PF00076,InterPro:IPR035979,InterPro:IPR025715,InterPro:IPR000504,InterPro:IPR012677;
Contig_5	funannotate	exon	167455	167730	.	+	.	ID=FUN_000312-T1.exon1;Parent=FUN_000312-T1;
Contig_5	funannotate	exon	168358	168768	.	+	.	ID=FUN_000312-T1.exon2;Parent=FUN_000312-T1;
Contig_5	funannotate	CDS	167455	167730	.	+	0	ID=FUN_000312-T1.cds;Parent=FUN_000312-T1;
Contig_5	funannotate	CDS	168358	168768	.	+	0	ID=FUN_000312-T1.cds;Parent=FUN_000312-T1;
Contig_5	funannotate	gene	169312	171228	.	+	.	ID=FUN_000313;
Contig_5	funannotate	mRNA	169312	171228	.	+	.	ID=FUN_000313-T1;Parent=FUN_000313;product=hypothetical protein;Dbxref=InterPro:IPR012860,InterPro:IPR037516,PFAM:PF08616;note=BUSCO:EOG09263690;
Contig_5	funannotate	exon	169312	171228	.	+	.	ID=FUN_000313-T1.exon1;Parent=FUN_000313-T1;
Contig_5	funannotate	CDS	169312	171228	.	+	0	ID=FUN_000313-T1.cds;Parent=FUN_000313-T1;
Contig_5	funannotate	gene	172629	173597	.	+	.	ID=FUN_000314;
Contig_5	funannotate	mRNA	172629	173597	.	+	.	ID=FUN_000314-T1;Parent=FUN_000314;product=hypothetical protein;Dbxref=PFAM:PF00153,InterPro:IPR023395,InterPro:IPR018108;
Contig_5	funannotate	exon	172629	173597	.	+	.	ID=FUN_000314-T1.exon1;Parent=FUN_000314-T1;
Contig_5	funannotate	CDS	172629	173597	.	+	0	ID=FUN_000314-T1.cds;Parent=FUN_000314-T1;
Contig_5	funannotate	gene	175355	176524	.	+	.	ID=FUN_000315;
Contig_5	funannotate	mRNA	175355	176524	.	+	.	ID=FUN_000315-T1;Parent=FUN_000315;product=hypothetical protein;
Contig_5	funannotate	exon	175355	176524	.	+	.	ID=FUN_000315-T1.exon1;Parent=FUN_000315-T1;
Contig_5	funannotate	CDS	175355	176524	.	+	0	ID=FUN_000315-T1.cds;Parent=FUN_000315-T1;
Contig_5	funannotate	gene	178164	178245	.	-	.	ID=FUN_000316;
Contig_5	funannotate	tRNA	178164	178245	.	-	.	ID=FUN_000316-T1;Parent=FUN_000316;product=tRNA-Ser;
Contig_5	funannotate	exon	178164	178245	.	-	.	ID=FUN_000316-T1.exon1;Parent=FUN_000316-T1;
Contig_6	funannotate	gene	100	3204	.	+	.	ID=FUN_000317;
Contig_6	funannotate	mRNA	100	3204	.	+	.	ID=FUN_000317-T1;Parent=FUN_000317;product=hypothetical protein;Ontology_term=GO:0005515;Dbxref=InterPro:IPR001611,InterPro:IPR032675;
Contig_6	funannotate	exon	100	3204	.	+	.	ID=FUN_000317-T1.exon1;Parent=FUN_000317-T1;
Contig_6	funannotate	CDS	100	3204	.	+	0	ID=FUN_000317-T1.cds;Parent=FUN_000317-T1;
Contig_6	funannotate	gene	3310	3954	.	+	.	ID=FUN_000318;
Contig_6	funannotate	mRNA	3310	3954	.	+	.	ID=FUN_000318-T1;Parent=FUN_000318;product=hypothetical protein;Dbxref=InterPro:IPR043047,InterPro:IPR038744,InterPro:IPR031818,PFAM:PF16815;
Contig_6	funannotate	exon	3310	3954	.	+	.	ID=FUN_000318-T1.exon1;Parent=FUN_000318-T1;
Contig_6	funannotate	CDS	3310	3954	.	+	0	ID=FUN_000318-T1.cds;Parent=FUN_000318-T1;
Contig_6	funannotate	gene	4405	4818	.	+	.	ID=FUN_000319;Name=ERV14;
Contig_6	funannotate	mRNA	4405	4818	.	+	.	ID=FUN_000319-T1;Parent=FUN_000319;product=COPII-coated vesicle protein;Ontology_term=GO:0016192;Dbxref=InterPro:IPR003377,PFAM:PF03311;
Contig_6	funannotate	exon	4405	4818	.	+	.	ID=FUN_000319-T1.exon1;Parent=FUN_000319-T1;
Contig_6	funannotate	CDS	4405	4818	.	+	0	ID=FUN_000319-T1.cds;Parent=FUN_000319-T1;
Contig_6	funannotate	gene	4870	5385	.	-	.	ID=FUN_000320;
Contig_6	funannotate	mRNA	4870	5385	.	-	.	ID=FUN_000320-T1;Parent=FUN_000320;product=hypothetical protein;
Contig_6	funannotate	exon	4870	5385	.	-	.	ID=FUN_000320-T1.exon1;Parent=FUN_000320-T1;
Contig_6	funannotate	CDS	4870	5385	.	-	0	ID=FUN_000320-T1.cds;Parent=FUN_000320-T1;
Contig_6	funannotate	gene	6658	7059	.	+	.	ID=FUN_000321;Name=MRPS16;
Contig_6	funannotate	mRNA	6658	7059	.	+	.	ID=FUN_000321-T1;Parent=FUN_000321;product=37S ribosomal protein S16, mitochondrial;Ontology_term=GO:0005840,GO:0003735,GO:0006412;Dbxref=InterPro:IPR000307,InterPro:IPR023803,InterPro:IPR020592,PFAM:PF00886;
Contig_6	funannotate	exon	6658	7059	.	+	.	ID=FUN_000321-T1.exon1;Parent=FUN_000321-T1;
Contig_6	funannotate	CDS	6658	7059	.	+	0	ID=FUN_000321-T1.cds;Parent=FUN_000321-T1;
Contig_6	funannotate	gene	7235	8167	.	-	.	ID=FUN_000322;Name=RPP0;
Contig_6	funannotate	mRNA	7235	8167	.	-	.	ID=FUN_000322-T1;Parent=FUN_000322;product=ribosomal protein P0 (A0) (L10E);Ontology_term=GO:0042254;Dbxref=PFAM:PF00466,InterPro:IPR030670,InterPro:IPR043164,InterPro:IPR043141,InterPro:IPR001790,PFAM:PF17777,InterPro:IPR040637,PFAM:PF00428;note=BUSCO:EOG09264G1I;
Contig_6	funannotate	exon	7235	8167	.	-	.	ID=FUN_000322-T1.exon1;Parent=FUN_000322-T1;
Contig_6	funannotate	CDS	7235	8167	.	-	0	ID=FUN_000322-T1.cds;Parent=FUN_000322-T1;
Contig_6	funannotate	gene	8540	10426	.	-	.	ID=FUN_000323;
Contig_6	funannotate	mRNA	8540	10426	.	-	.	ID=FUN_000323-T1;Parent=FUN_000323;product=hypothetical protein;Ontology_term=GO:0016021,GO:0005773,GO:0000298;Dbxref=InterPro:IPR012358,InterPro:IPR041805,InterPro:IPR029052;note=SECRETED:SignalP(1-29,SECRETED:cutsite=VHA-VK,SECRETED:prob=0.3500),BUSCO:EOG09262645;
Contig_6	funannotate	exon	8540	10426	.	-	.	ID=FUN_000323-T1.exon1;Parent=FUN_000323-T1;
Contig_6	funannotate	CDS	8540	10426	.	-	0	ID=FUN_000323-T1.cds;Parent=FUN_000323-T1;
Contig_6	funannotate	gene	12370	13389	.	+	.	ID=FUN_000324;
Contig_6	funannotate	mRNA	12370	13389	.	+	.	ID=FUN_000324-T1;Parent=FUN_000324;product=hypothetical protein;Ontology_term=GO:0000981,GO:0003677,GO:0006355;Dbxref=InterPro:IPR001356,InterPro:IPR017970,PFAM:PF00046,InterPro:IPR009057;
Contig_6	funannotate	exon	12370	13389	.	+	.	ID=FUN_000324-T1.exon1;Parent=FUN_000324-T1;
Contig_6	funannotate	CDS	12370	13389	.	+	0	ID=FUN_000324-T1.cds;Parent=FUN_000324-T1;
Contig_6	funannotate	gene	13687	14295	.	-	.	ID=FUN_000325;
Contig_6	funannotate	mRNA	13687	14295	.	-	.	ID=FUN_000325-T1;Parent=FUN_000325;product=hypothetical protein;Ontology_term=GO:0010181,GO:0003955,GO:0016491;Dbxref=PFAM:PF02525,InterPro:IPR029039,InterPro:IPR010089,InterPro:IPR005025,PFAM:PF03358,InterPro:IPR008254;note=CAZy:AA6;
Contig_6	funannotate	exon	13687	14295	.	-	.	ID=FUN_000325-T1.exon1;Parent=FUN_000325-T1;
Contig_6	funannotate	CDS	13687	14295	.	-	0	ID=FUN_000325-T1.cds;Parent=FUN_000325-T1;
Contig_6	funannotate	gene	15124	15675	.	+	.	ID=FUN_000326;
Contig_6	funannotate	mRNA	15124	15675	.	+	.	ID=FUN_000326-T1;Parent=FUN_000326;product=hypothetical protein;Ontology_term=GO:0000398,GO:0005681;Dbxref=InterPro:IPR017862,PFAM:PF02731,InterPro:IPR004015;
Contig_6	funannotate	exon	15124	15675	.	+	.	ID=FUN_000326-T1.exon1;Parent=FUN_000326-T1;
Contig_6	funannotate	CDS	15124	15675	.	+	0	ID=FUN_000326-T1.cds;Parent=FUN_000326-T1;
Contig_6	funannotate	gene	15805	16242	.	-	.	ID=FUN_000327;Name=RPS18A;
Contig_6	funannotate	mRNA	15805	16242	.	-	.	ID=FUN_000327-T1;Parent=FUN_000327;product=ribosomal 40S subunit protein S18A;Ontology_term=GO:0005840,GO:0003735,GO:0003676,GO:0003723,GO:0006412;Dbxref=InterPro:IPR027437,PFAM:PF00416,InterPro:IPR001892,InterPro:IPR018269,InterPro:IPR010979;note=BUSCO:EOG09264YEG;
Contig_6	funannotate	exon	15805	16242	.	-	.	ID=FUN_000327-T1.exon1;Parent=FUN_000327-T1;
Contig_6	funannotate	CDS	15805	16242	.	-	0	ID=FUN_000327-T1.cds;Parent=FUN_000327-T1;
Contig_6	funannotate	gene	16769	17527	.	-	.	ID=FUN_000328;
Contig_6	funannotate	mRNA	16769	17527	.	-	.	ID=FUN_000328-T1;Parent=FUN_000328;product=hypothetical protein;Ontology_term=GO:0005840,GO:0003735,GO:0006412;Dbxref=InterPro:IPR023574,InterPro:IPR002136,InterPro:IPR013005,PFAM:PF00573;note=BUSCO:EOG09264NNY;
Contig_6	funannotate	exon	16769	17527	.	-	.	ID=FUN_000328-T1.exon1;Parent=FUN_000328-T1;
Contig_6	funannotate	CDS	16769	17527	.	-	0	ID=FUN_000328-T1.cds;Parent=FUN_000328-T1;
Contig_6	funannotate	gene	17649	19721	.	-	.	ID=FUN_000329;
Contig_6	funannotate	mRNA	17649	19721	.	-	.	ID=FUN_000329-T1;Parent=FUN_000329;product=hypothetical protein;Ontology_term=GO:0004185,GO:0006508;Dbxref=InterPro:IPR001563,PFAM:PF00450,InterPro:IPR029058,InterPro:IPR033124,InterPro:IPR018202;note=BUSCO:EOG092623WR,SECRETED:SignalP(1-20,SECRETED:cutsite=TAA-AP,SECRETED:prob=0.2691),MEROPS:MER0000413;
Contig_6	funannotate	exon	17649	19721	.	-	.	ID=FUN_000329-T1.exon1;Parent=FUN_000329-T1;
Contig_6	funannotate	CDS	17649	19721	.	-	0	ID=FUN_000329-T1.cds;Parent=FUN_000329-T1;
Contig_6	funannotate	gene	20434	20518	.	+	.	ID=FUN_000330;
Contig_6	funannotate	tRNA	20434	20518	.	+	.	ID=FUN_000330-T1;Parent=FUN_000330;product=tRNA-Tyr;
Contig_6	funannotate	exon	20434	20518	.	+	.	ID=FUN_000330-T1.exon1;Parent=FUN_000330-T1;
Contig_6	funannotate	gene	20734	21939	.	-	.	ID=FUN_000331;
Contig_6	funannotate	mRNA	20734	21939	.	-	.	ID=FUN_000331-T1;Parent=FUN_000331;product=hypothetical protein;
Contig_6	funannotate	exon	20734	21939	.	-	.	ID=FUN_000331-T1.exon1;Parent=FUN_000331-T1;
Contig_6	funannotate	CDS	20734	21939	.	-	0	ID=FUN_000331-T1.cds;Parent=FUN_000331-T1;
Contig_6	funannotate	gene	22800	22871	.	+	.	ID=FUN_000332;
Contig_6	funannotate	tRNA	22800	22871	.	+	.	ID=FUN_000332-T1;Parent=FUN_000332;product=tRNA-Glu;
Contig_6	funannotate	exon	22800	22871	.	+	.	ID=FUN_000332-T1.exon1;Parent=FUN_000332-T1;
Contig_6	funannotate	gene	23356	23706	.	+	.	ID=FUN_000333;
Contig_6	funannotate	mRNA	23356	23706	.	+	.	ID=FUN_000333-T1;Parent=FUN_000333;product=hypothetical protein;
Contig_6	funannotate	exon	23356	23706	.	+	.	ID=FUN_000333-T1.exon1;Parent=FUN_000333-T1;
Contig_6	funannotate	CDS	23356	23706	.	+	0	ID=FUN_000333-T1.cds;Parent=FUN_000333-T1;
Contig_6	funannotate	gene	24887	24958	.	+	.	ID=FUN_000334;
Contig_6	funannotate	tRNA	24887	24958	.	+	.	ID=FUN_000334-T1;Parent=FUN_000334;product=tRNA-Pro;
Contig_6	funannotate	exon	24887	24958	.	+	.	ID=FUN_000334-T1.exon1;Parent=FUN_000334-T1;
Contig_6	funannotate	gene	27176	30265	.	+	.	ID=FUN_000335;
Contig_6	funannotate	mRNA	27176	30265	.	+	.	ID=FUN_000335-T1;Parent=FUN_000335;product=hypothetical protein;Ontology_term=GO:0005515;Dbxref=PFAM:PF13855,InterPro:IPR001611,InterPro:IPR032675;
Contig_6	funannotate	exon	27176	29218	.	+	.	ID=FUN_000335-T1.exon1;Parent=FUN_000335-T1;
Contig_6	funannotate	exon	29296	29333	.	+	.	ID=FUN_000335-T1.exon2;Parent=FUN_000335-T1;
Contig_6	funannotate	exon	30255	30265	.	+	.	ID=FUN_000335-T1.exon3;Parent=FUN_000335-T1;
Contig_6	funannotate	CDS	27176	29218	.	+	1	ID=FUN_000335-T1.cds;Parent=FUN_000335-T1;
Contig_6	funannotate	CDS	29296	29333	.	+	1	ID=FUN_000335-T1.cds;Parent=FUN_000335-T1;
Contig_6	funannotate	CDS	30255	30265	.	+	2	ID=FUN_000335-T1.cds;Parent=FUN_000335-T1;
Contig_6	funannotate	gene	30689	32674	.	+	.	ID=FUN_000336;
Contig_6	funannotate	mRNA	30689	32674	.	+	.	ID=FUN_000336-T1;Parent=FUN_000336;product=hypothetical protein;
Contig_6	funannotate	exon	30689	32674	.	+	.	ID=FUN_000336-T1.exon1;Parent=FUN_000336-T1;
Contig_6	funannotate	CDS	30689	32674	.	+	0	ID=FUN_000336-T1.cds;Parent=FUN_000336-T1;
Contig_6	funannotate	gene	32783	33706	.	-	.	ID=FUN_000337;Name=KRR1;
Contig_6	funannotate	mRNA	32783	33706	.	-	.	ID=FUN_000337-T1;Parent=FUN_000337;product=ribosomal RNA assembly protein krr1;Ontology_term=GO:0003723;Dbxref=InterPro:IPR041174,PFAM:PF17903,InterPro:IPR036612,InterPro:IPR024166;note=BUSCO:EOG09263CG4;
Contig_6	funannotate	exon	32783	33706	.	-	.	ID=FUN_000337-T1.exon1;Parent=FUN_000337-T1;
Contig_6	funannotate	CDS	32783	33706	.	-	0	ID=FUN_000337-T1.cds;Parent=FUN_000337-T1;
Contig_6	funannotate	gene	36283	36771	.	+	.	ID=FUN_000338;Name=CYP1_1;
Contig_6	funannotate	mRNA	36283	36771	.	+	.	ID=FUN_000338-T1;Parent=FUN_000338;product=heme binding;Ontology_term=GO:0003755,GO:0006457,GO:0000413;Dbxref=InterPro:IPR029000,InterPro:IPR020892,InterPro:IPR024936,InterPro:IPR002130,PFAM:PF00160;
Contig_6	funannotate	exon	36283	36771	.	+	.	ID=FUN_000338-T1.exon1;Parent=FUN_000338-T1;
Contig_6	funannotate	CDS	36283	36771	.	+	0	ID=FUN_000338-T1.cds;Parent=FUN_000338-T1;
Contig_6	funannotate	gene	37127	37681	.	-	.	ID=FUN_000339;
Contig_6	funannotate	mRNA	37127	37681	.	-	.	ID=FUN_000339-T1;Parent=FUN_000339;product=hypothetical protein;Ontology_term=GO:0016491;Dbxref=PFAM:PF08534,InterPro:IPR037944,PFAM:PF00578,InterPro:IPR013740,InterPro:IPR036249;
Contig_6	funannotate	exon	37127	37681	.	-	.	ID=FUN_000339-T1.exon1;Parent=FUN_000339-T1;
Contig_6	funannotate	CDS	37127	37681	.	-	0	ID=FUN_000339-T1.cds;Parent=FUN_000339-T1;
Contig_6	funannotate	gene	38716	40887	.	+	.	ID=FUN_000340;
Contig_6	funannotate	mRNA	38716	40887	.	+	.	ID=FUN_000340-T1;Parent=FUN_000340;product=hypothetical protein;Dbxref=PFAM:PF09794,PFAM:PF09804,InterPro:IPR018307,InterPro:IPR037516;note=BUSCO:EOG09262V8E;
Contig_6	funannotate	exon	38716	40887	.	+	.	ID=FUN_000340-T1.exon1;Parent=FUN_000340-T1;
Contig_6	funannotate	CDS	38716	40887	.	+	0	ID=FUN_000340-T1.cds;Parent=FUN_000340-T1;
Contig_6	funannotate	gene	40966	42090	.	-	.	ID=FUN_000341;
Contig_6	funannotate	mRNA	40966	42090	.	-	.	ID=FUN_000341-T1;Parent=FUN_000341;product=hypothetical protein;Ontology_term=GO:0005515,GO:0036265;Dbxref=InterPro:IPR011047,InterPro:IPR028884,InterPro:IPR015943,InterPro:IPR001680;note=BUSCO:EOG092632TF;
Contig_6	funannotate	exon	40966	42090	.	-	.	ID=FUN_000341-T1.exon1;Parent=FUN_000341-T1;
Contig_6	funannotate	CDS	40966	42090	.	-	0	ID=FUN_000341-T1.cds;Parent=FUN_000341-T1;
Contig_6	funannotate	gene	42217	46884	.	-	.	ID=FUN_000342;
Contig_6	funannotate	mRNA	42217	46884	.	-	.	ID=FUN_000342-T1;Parent=FUN_000342;product=hypothetical protein;Ontology_term=GO:0140359,GO:0005524,GO:0016021,GO:0055085;Dbxref=PFAM:PF00664,PFAM:PF00005,InterPro:IPR003439,InterPro:IPR011527,InterPro:IPR036640,InterPro:IPR003593,InterPro:IPR017871,InterPro:IPR027417;
Contig_6	funannotate	exon	42217	46884	.	-	.	ID=FUN_000342-T1.exon1;Parent=FUN_000342-T1;
Contig_6	funannotate	CDS	42217	46884	.	-	0	ID=FUN_000342-T1.cds;Parent=FUN_000342-T1;
Contig_6	funannotate	gene	47354	49849	.	-	.	ID=FUN_000343;
Contig_6	funannotate	mRNA	47354	49849	.	-	.	ID=FUN_000343-T1;Parent=FUN_000343;product=hypothetical protein;Ontology_term=GO:0016192;Dbxref=InterPro:IPR043154,InterPro:IPR036045,InterPro:IPR001619,PFAM:PF00995,InterPro:IPR043127,InterPro:IPR027482;note=BUSCO:EOG09261ZJR;
Contig_6	funannotate	exon	47354	49849	.	-	.	ID=FUN_000343-T1.exon1;Parent=FUN_000343-T1;
Contig_6	funannotate	CDS	47354	49849	.	-	0	ID=FUN_000343-T1.cds;Parent=FUN_000343-T1;
Contig_6	funannotate	gene	50901	52076	.	+	.	ID=FUN_000344;
Contig_6	funannotate	mRNA	50901	52076	.	+	.	ID=FUN_000344-T1;Parent=FUN_000344;product=hypothetical protein;note=BUSCO:EOG09262R8O;
Contig_6	funannotate	exon	50901	52076	.	+	.	ID=FUN_000344-T1.exon1;Parent=FUN_000344-T1;
Contig_6	funannotate	CDS	50901	52076	.	+	0	ID=FUN_000344-T1.cds;Parent=FUN_000344-T1;
Contig_6	funannotate	gene	52121	53776	.	-	.	ID=FUN_000345;
Contig_6	funannotate	mRNA	52121	53776	.	-	.	ID=FUN_000345-T1;Parent=FUN_000345;product=hypothetical protein;Ontology_term=GO:0006508,GO:0004190;Dbxref=InterPro:IPR021109,InterPro:IPR033121,PFAM:PF00026,InterPro:IPR001461;note=SECRETED:SignalP(1-16,SECRETED:cutsite=ALA-DR,SECRETED:prob=0.8726),MEROPS:MER0022928;
Contig_6	funannotate	exon	52121	53776	.	-	.	ID=FUN_000345-T1.exon1;Parent=FUN_000345-T1;
Contig_6	funannotate	CDS	52121	53776	.	-	0	ID=FUN_000345-T1.cds;Parent=FUN_000345-T1;
Contig_6	funannotate	gene	55071	55541	.	+	.	ID=FUN_000346;
Contig_6	funannotate	mRNA	55071	55541	.	+	.	ID=FUN_000346-T1;Parent=FUN_000346;product=hypothetical protein;Ontology_term=GO:0005758;Dbxref=InterPro:IPR019171,PFAM:PF09774;
Contig_6	funannotate	exon	55071	55541	.	+	.	ID=FUN_000346-T1.exon1;Parent=FUN_000346-T1;
Contig_6	funannotate	CDS	55071	55541	.	+	0	ID=FUN_000346-T1.cds;Parent=FUN_000346-T1;
Contig_6	funannotate	gene	55621	58116	.	-	.	ID=FUN_000347;
Contig_6	funannotate	mRNA	55621	58116	.	-	.	ID=FUN_000347-T1;Parent=FUN_000347;product=hypothetical protein;Ontology_term=GO:0004672,GO:0004674,GO:0005524,GO:0006468;Dbxref=PFAM:PF00069,InterPro:IPR000719,InterPro:IPR011009,InterPro:IPR039046,PFAM:PF07714,InterPro:IPR008271;
Contig_6	funannotate	exon	55621	58116	.	-	.	ID=FUN_000347-T1.exon1;Parent=FUN_000347-T1;
Contig_6	funannotate	CDS	55621	58116	.	-	0	ID=FUN_000347-T1.cds;Parent=FUN_000347-T1;
Contig_6	funannotate	gene	58753	59764	.	+	.	ID=FUN_000348;
Contig_6	funannotate	mRNA	58753	59764	.	+	.	ID=FUN_000348-T1;Parent=FUN_000348;product=hypothetical protein;
Contig_6	funannotate	exon	58753	58757	.	+	.	ID=FUN_000348-T1.exon1;Parent=FUN_000348-T1;
Contig_6	funannotate	exon	59119	59764	.	+	.	ID=FUN_000348-T1.exon2;Parent=FUN_000348-T1;
Contig_6	funannotate	CDS	58753	58757	.	+	0	ID=FUN_000348-T1.cds;Parent=FUN_000348-T1;
Contig_6	funannotate	CDS	59119	59764	.	+	1	ID=FUN_000348-T1.cds;Parent=FUN_000348-T1;
Contig_6	funannotate	gene	59788	62121	.	-	.	ID=FUN_000349;
Contig_6	funannotate	mRNA	59788	62121	.	-	.	ID=FUN_000349-T1;Parent=FUN_000349;product=hypothetical protein;Dbxref=InterPro:IPR024761,PFAM:PF12657;
Contig_6	funannotate	exon	59788	62121	.	-	.	ID=FUN_000349-T1.exon1;Parent=FUN_000349-T1;
Contig_6	funannotate	CDS	59788	62121	.	-	0	ID=FUN_000349-T1.cds;Parent=FUN_000349-T1;
Contig_6	funannotate	gene	62237	63166	.	-	.	ID=FUN_000350;
Contig_6	funannotate	mRNA	62237	63166	.	-	.	ID=FUN_000350-T1;Parent=FUN_000350;product=hypothetical protein;Dbxref=PFAM:PF07572,InterPro:IPR011421;
Contig_6	funannotate	exon	62237	63166	.	-	.	ID=FUN_000350-T1.exon1;Parent=FUN_000350-T1;
Contig_6	funannotate	CDS	62237	63166	.	-	0	ID=FUN_000350-T1.cds;Parent=FUN_000350-T1;
Contig_6	funannotate	gene	63684	65723	.	+	.	ID=FUN_000351;
Contig_6	funannotate	mRNA	63684	65723	.	+	.	ID=FUN_000351-T1;Parent=FUN_000351;product=hypothetical protein;Ontology_term=GO:0006508,GO:0070006,GO:0008239,GO:0005737;Dbxref=InterPro:IPR005317,PFAM:PF03571,InterPro:IPR039461;note=MEROPS:MER0004247;
Contig_6	funannotate	exon	63684	65723	.	+	.	ID=FUN_000351-T1.exon1;Parent=FUN_000351-T1;
Contig_6	funannotate	CDS	63684	65723	.	+	0	ID=FUN_000351-T1.cds;Parent=FUN_000351-T1;
Contig_6	funannotate	gene	70667	70738	.	+	.	ID=FUN_000352;
Contig_6	funannotate	tRNA	70667	70738	.	+	.	ID=FUN_000352-T1;Parent=FUN_000352;product=tRNA-Arg;
Contig_6	funannotate	exon	70667	70738	.	+	.	ID=FUN_000352-T1.exon1;Parent=FUN_000352-T1;
Contig_6	funannotate	gene	71051	71563	.	+	.	ID=FUN_000353;Name=BNA1;
Contig_6	funannotate	mRNA	71051	71563	.	+	.	ID=FUN_000353-T1;Parent=FUN_000353;product=3-hydroxyanthranilic acid dioxygenase;Ontology_term=GO:0005506,GO:0000334;Dbxref=InterPro:IPR010329,InterPro:IPR014710,InterPro:IPR011051,PFAM:PF06052;
Contig_6	funannotate	exon	71051	71563	.	+	.	ID=FUN_000353-T1.exon1;Parent=FUN_000353-T1;
Contig_6	funannotate	CDS	71051	71563	.	+	0	ID=FUN_000353-T1.cds;Parent=FUN_000353-T1;
Contig_6	funannotate	gene	71595	72224	.	-	.	ID=FUN_000354;
Contig_6	funannotate	mRNA	71595	72224	.	-	.	ID=FUN_000354-T1;Parent=FUN_000354;product=hypothetical protein;Dbxref=InterPro:IPR019560,PFAM:PF10558;
Contig_6	funannotate	exon	71595	72224	.	-	.	ID=FUN_000354-T1.exon1;Parent=FUN_000354-T1;
Contig_6	funannotate	CDS	71595	72224	.	-	0	ID=FUN_000354-T1.cds;Parent=FUN_000354-T1;
Contig_6	funannotate	gene	72876	73736	.	+	.	ID=FUN_000355;
Contig_6	funannotate	mRNA	72876	73736	.	+	.	ID=FUN_000355-T1;Parent=FUN_000355;product=hypothetical protein;Dbxref=InterPro:IPR025390,PFAM:PF13373,PFAM:PF10302,InterPro:IPR019413;note=BUSCO:EOG092640WA;
Contig_6	funannotate	exon	72876	73736	.	+	.	ID=FUN_000355-T1.exon1;Parent=FUN_000355-T1;
Contig_6	funannotate	CDS	72876	73736	.	+	0	ID=FUN_000355-T1.cds;Parent=FUN_000355-T1;
Contig_6	funannotate	gene	73964	74389	.	+	.	ID=FUN_000356;
Contig_6	funannotate	mRNA	73964	74389	.	+	.	ID=FUN_000356-T1;Parent=FUN_000356;product=hypothetical protein;Ontology_term=GO:0005741;Dbxref=PFAM:PF08219,InterPro:IPR013262;
Contig_6	funannotate	exon	73964	74389	.	+	.	ID=FUN_000356-T1.exon1;Parent=FUN_000356-T1;
Contig_6	funannotate	CDS	73964	74389	.	+	0	ID=FUN_000356-T1.cds;Parent=FUN_000356-T1;
Contig_6	funannotate	gene	75263	76082	.	+	.	ID=FUN_000357;Name=PRE6;
Contig_6	funannotate	mRNA	75263	76082	.	+	.	ID=FUN_000357-T1;Parent=FUN_000357;product=Proteasome subunit alpha type-4;Ontology_term=GO:0051603,GO:0006511,GO:0019773,GO:0005839,GO:0004298;Dbxref=InterPro:IPR016050,InterPro:IPR000426,PFAM:PF10584,PFAM:PF00227,InterPro:IPR023332,InterPro:IPR001353,InterPro:IPR029055;note=MEROPS:MER0004372;
Contig_6	funannotate	exon	75263	75297	.	+	.	ID=FUN_000357-T1.exon1;Parent=FUN_000357-T1;
Contig_6	funannotate	exon	75368	76082	.	+	.	ID=FUN_000357-T1.exon2;Parent=FUN_000357-T1;
Contig_6	funannotate	CDS	75263	75297	.	+	0	ID=FUN_000357-T1.cds;Parent=FUN_000357-T1;
Contig_6	funannotate	CDS	75368	76082	.	+	1	ID=FUN_000357-T1.cds;Parent=FUN_000357-T1;
Contig_6	funannotate	gene	76581	83996	.	+	.	ID=FUN_000358;
Contig_6	funannotate	mRNA	76581	83996	.	+	.	ID=FUN_000358-T1;Parent=FUN_000358;product=hypothetical protein;Ontology_term=GO:0003712,GO:0006357,GO:0016592;Dbxref=PFAM:PF06218,InterPro:IPR009401,InterPro:IPR009348,PFAM:PF11597,PFAM:PF06333,InterPro:IPR021643;note=BUSCO:EOG09262H34;
Contig_6	funannotate	exon	76581	81558	.	+	.	ID=FUN_000358-T1.exon1;Parent=FUN_000358-T1;
Contig_6	funannotate	exon	81929	81953	.	+	.	ID=FUN_000358-T1.exon2;Parent=FUN_000358-T1;
Contig_6	funannotate	exon	82032	82048	.	+	.	ID=FUN_000358-T1.exon3;Parent=FUN_000358-T1;
Contig_6	funannotate	exon	82369	83996	.	+	.	ID=FUN_000358-T1.exon4;Parent=FUN_000358-T1;
Contig_6	funannotate	CDS	76581	81558	.	+	0	ID=FUN_000358-T1.cds;Parent=FUN_000358-T1;
Contig_6	funannotate	CDS	81929	81953	.	+	2	ID=FUN_000358-T1.cds;Parent=FUN_000358-T1;
Contig_6	funannotate	CDS	82032	82048	.	+	1	ID=FUN_000358-T1.cds;Parent=FUN_000358-T1;
Contig_6	funannotate	CDS	82369	83996	.	+	2	ID=FUN_000358-T1.cds;Parent=FUN_000358-T1;
Contig_6	funannotate	gene	84353	84745	.	+	.	ID=FUN_000359;Name=HTZ1;
Contig_6	funannotate	mRNA	84353	84745	.	+	.	ID=FUN_000359-T1;Parent=FUN_000359;product=histone H2A.Z;Ontology_term=GO:0000786,GO:0046982,GO:0003677;Dbxref=InterPro:IPR007125,PFAM:PF00125,PFAM:PF16211,InterPro:IPR002119,InterPro:IPR009072,InterPro:IPR032454,InterPro:IPR032458;
Contig_6	funannotate	exon	84353	84745	.	+	.	ID=FUN_000359-T1.exon1;Parent=FUN_000359-T1;
Contig_6	funannotate	CDS	84353	84745	.	+	0	ID=FUN_000359-T1.cds;Parent=FUN_000359-T1;
Contig_6	funannotate	gene	85001	87868	.	-	.	ID=FUN_000360;
Contig_6	funannotate	mRNA	85001	87868	.	-	.	ID=FUN_000360-T1;Parent=FUN_000360;product=hypothetical protein;Ontology_term=GO:0006355,GO:0006351,GO:0008270,GO:0000981,GO:0003677;Dbxref=PFAM:PF07047,InterPro:IPR010754,InterPro:IPR036864,InterPro:IPR001138,PFAM:PF04082,InterPro:IPR007219,PFAM:PF00172;
Contig_6	funannotate	exon	86114	87868	.	-	.	ID=FUN_000360-T1.exon1;Parent=FUN_000360-T1;
Contig_6	funannotate	exon	85001	85657	.	-	.	ID=FUN_000360-T1.exon2;Parent=FUN_000360-T1;
Contig_6	funannotate	CDS	86114	87868	.	-	0	ID=FUN_000360-T1.cds;Parent=FUN_000360-T1;
Contig_6	funannotate	CDS	85001	85657	.	-	0	ID=FUN_000360-T1.cds;Parent=FUN_000360-T1;
Contig_6	funannotate	gene	88313	89482	.	+	.	ID=FUN_000361;
Contig_6	funannotate	mRNA	88313	89482	.	+	.	ID=FUN_000361-T1;Parent=FUN_000361;product=hypothetical protein;Ontology_term=GO:0071025,GO:0070966,GO:0070481;Dbxref=InterPro:IPR005140,PFAM:PF03465,InterPro:IPR005141,InterPro:IPR005142,InterPro:IPR004405,InterPro:IPR029064,PFAM:PF03464,InterPro:IPR042226,InterPro:IPR038069,PFAM:PF03463;note=BUSCO:EOG09262NB1;
Contig_6	funannotate	exon	88313	89482	.	+	.	ID=FUN_000361-T1.exon1;Parent=FUN_000361-T1;
Contig_6	funannotate	CDS	88313	89482	.	+	0	ID=FUN_000361-T1.cds;Parent=FUN_000361-T1;
Contig_6	funannotate	gene	89582	90163	.	-	.	ID=FUN_000362;
Contig_6	funannotate	mRNA	89582	90163	.	-	.	ID=FUN_000362-T1;Parent=FUN_000362;product=hypothetical protein;
Contig_6	funannotate	exon	89582	90163	.	-	.	ID=FUN_000362-T1.exon1;Parent=FUN_000362-T1;
Contig_6	funannotate	CDS	89582	90163	.	-	0	ID=FUN_000362-T1.cds;Parent=FUN_000362-T1;
Contig_6	funannotate	gene	90616	91102	.	-	.	ID=FUN_000363;
Contig_6	funannotate	mRNA	90616	91102	.	-	.	ID=FUN_000363-T1;Parent=FUN_000363;product=hypothetical protein;Ontology_term=GO:0005509;Dbxref=InterPro:IPR002048,InterPro:IPR011992,PFAM:PF13499,PFAM:PF13833;note=BUSCO:EOG09265591;
Contig_6	funannotate	exon	91100	91102	.	-	.	ID=FUN_000363-T1.exon1;Parent=FUN_000363-T1;
Contig_6	funannotate	exon	91062	91078	.	-	.	ID=FUN_000363-T1.exon2;Parent=FUN_000363-T1;
Contig_6	funannotate	exon	90616	91018	.	-	.	ID=FUN_000363-T1.exon3;Parent=FUN_000363-T1;
Contig_6	funannotate	CDS	91100	91102	.	-	0	ID=FUN_000363-T1.cds;Parent=FUN_000363-T1;
Contig_6	funannotate	CDS	91062	91078	.	-	0	ID=FUN_000363-T1.cds;Parent=FUN_000363-T1;
Contig_6	funannotate	CDS	90616	91018	.	-	1	ID=FUN_000363-T1.cds;Parent=FUN_000363-T1;
Contig_6	funannotate	gene	92387	95686	.	+	.	ID=FUN_000364;
Contig_6	funannotate	mRNA	92387	95686	.	+	.	ID=FUN_000364-T1;Parent=FUN_000364;product=hypothetical protein;Ontology_term=GO:0006281,GO:0000724,GO:0007062,GO:0005524,GO:0016887,GO:0030915;Dbxref=PFAM:PF13476,InterPro:IPR003395,PFAM:PF02463,InterPro:IPR027131,InterPro:IPR027417;note=BUSCO:EOG0926071Q;
Contig_6	funannotate	exon	92387	95686	.	+	.	ID=FUN_000364-T1.exon1;Parent=FUN_000364-T1;
Contig_6	funannotate	CDS	92387	95686	.	+	0	ID=FUN_000364-T1.cds;Parent=FUN_000364-T1;
Contig_6	funannotate	gene	95784	97283	.	-	.	ID=FUN_000365;
Contig_6	funannotate	mRNA	95784	97283	.	-	.	ID=FUN_000365-T1;Parent=FUN_000365;product=hypothetical protein;Ontology_term=GO:0008270,GO:0005524,GO:0000166,GO:0000049,GO:0004818,GO:0004812,GO:0043039,GO:0006424;Dbxref=InterPro:IPR014729,InterPro:IPR000924,PFAM:PF19269,InterPro:IPR004527,PFAM:PF00749,InterPro:IPR033910,InterPro:IPR020058,InterPro:IPR020751,InterPro:IPR008925;note=BUSCO:EOG09260XH5;
Contig_6	funannotate	exon	95784	97283	.	-	.	ID=FUN_000365-T1.exon1;Parent=FUN_000365-T1;
Contig_6	funannotate	CDS	95784	97283	.	-	0	ID=FUN_000365-T1.cds;Parent=FUN_000365-T1;
Contig_6	funannotate	gene	97957	98469	.	+	.	ID=FUN_000366;
Contig_6	funannotate	mRNA	97957	98469	.	+	.	ID=FUN_000366-T1;Parent=FUN_000366;product=hypothetical protein;Dbxref=InterPro:IPR035187;
Contig_6	funannotate	exon	97957	98469	.	+	.	ID=FUN_000366-T1.exon1;Parent=FUN_000366-T1;
Contig_6	funannotate	CDS	97957	98469	.	+	0	ID=FUN_000366-T1.cds;Parent=FUN_000366-T1;
Contig_6	funannotate	gene	98541	98960	.	+	.	ID=FUN_000367;
Contig_6	funannotate	mRNA	98541	98960	.	+	.	ID=FUN_000367-T1;Parent=FUN_000367;product=hypothetical protein;Dbxref=PFAM:PF04133,InterPro:IPR007262;
Contig_6	funannotate	exon	98541	98960	.	+	.	ID=FUN_000367-T1.exon1;Parent=FUN_000367-T1;
Contig_6	funannotate	CDS	98541	98960	.	+	0	ID=FUN_000367-T1.cds;Parent=FUN_000367-T1;
Contig_6	funannotate	gene	98972	99640	.	-	.	ID=FUN_000368;
Contig_6	funannotate	mRNA	98972	99640	.	-	.	ID=FUN_000368-T1;Parent=FUN_000368;product=hypothetical protein;Dbxref=InterPro:IPR000727;
Contig_6	funannotate	exon	98972	99640	.	-	.	ID=FUN_000368-T1.exon1;Parent=FUN_000368-T1;
Contig_6	funannotate	CDS	98972	99640	.	-	0	ID=FUN_000368-T1.cds;Parent=FUN_000368-T1;
Contig_6	funannotate	gene	99707	101389	.	-	.	ID=FUN_000369;
Contig_6	funannotate	mRNA	99707	101389	.	-	.	ID=FUN_000369-T1;Parent=FUN_000369;product=hypothetical protein;Ontology_term=GO:0055085,GO:0022857,GO:0016021,GO:0016020;Dbxref=InterPro:IPR003663,InterPro:IPR005829,InterPro:IPR005828,PFAM:PF00083,InterPro:IPR036259,InterPro:IPR020846,PFAM:PF07690;
Contig_6	funannotate	exon	101086	101389	.	-	.	ID=FUN_000369-T1.exon1;Parent=FUN_000369-T1;
Contig_6	funannotate	exon	99707	101040	.	-	.	ID=FUN_000369-T1.exon2;Parent=FUN_000369-T1;
Contig_6	funannotate	CDS	101086	101389	.	-	0	ID=FUN_000369-T1.cds;Parent=FUN_000369-T1;
Contig_6	funannotate	CDS	99707	101040	.	-	2	ID=FUN_000369-T1.cds;Parent=FUN_000369-T1;
Contig_6	funannotate	gene	102341	104953	.	-	.	ID=FUN_000370;
Contig_6	funannotate	mRNA	102341	104953	.	-	.	ID=FUN_000370-T1;Parent=FUN_000370;product=hypothetical protein;Ontology_term=GO:0006355,GO:0006351,GO:0008270,GO:0000981,GO:0003677;Dbxref=InterPro:IPR036864,InterPro:IPR001138,PFAM:PF04082,InterPro:IPR007219,PFAM:PF00172;
Contig_6	funannotate	exon	102341	104953	.	-	.	ID=FUN_000370-T1.exon1;Parent=FUN_000370-T1;
Contig_6	funannotate	CDS	102341	104953	.	-	0	ID=FUN_000370-T1.cds;Parent=FUN_000370-T1;
Contig_6	funannotate	gene	105487	106491	.	-	.	ID=FUN_000371;Name=RIB1;
Contig_6	funannotate	mRNA	105487	106491	.	-	.	ID=FUN_000371-T1;Parent=FUN_000371;product=GTP cyclohydrolase II;Ontology_term=GO:0009231,GO:0003935;Dbxref=InterPro:IPR000926,InterPro:IPR032677,InterPro:IPR036144,PFAM:PF00925;note=BUSCO:EOG09261UWT;
Contig_6	funannotate	exon	105487	106491	.	-	.	ID=FUN_000371-T1.exon1;Parent=FUN_000371-T1;
Contig_6	funannotate	CDS	105487	106491	.	-	0	ID=FUN_000371-T1.cds;Parent=FUN_000371-T1;
Contig_6	funannotate	gene	107172	107669	.	-	.	ID=FUN_000372;
Contig_6	funannotate	mRNA	107172	107669	.	-	.	ID=FUN_000372-T1;Parent=FUN_000372;product=hypothetical protein;
Contig_6	funannotate	exon	107172	107669	.	-	.	ID=FUN_000372-T1.exon1;Parent=FUN_000372-T1;
Contig_6	funannotate	CDS	107172	107669	.	-	0	ID=FUN_000372-T1.cds;Parent=FUN_000372-T1;
Contig_6	funannotate	gene	107932	108515	.	-	.	ID=FUN_000373;
Contig_6	funannotate	mRNA	107932	108515	.	-	.	ID=FUN_000373-T1;Parent=FUN_000373;product=hypothetical protein;Ontology_term=GO:0016972,GO:0016971;Dbxref=InterPro:IPR039799,InterPro:IPR017905,PFAM:PF04777,InterPro:IPR036774;
Contig_6	funannotate	exon	108430	108515	.	-	.	ID=FUN_000373-T1.exon1;Parent=FUN_000373-T1;
Contig_6	funannotate	exon	107932	108373	.	-	.	ID=FUN_000373-T1.exon2;Parent=FUN_000373-T1;
Contig_6	funannotate	CDS	108430	108515	.	-	0	ID=FUN_000373-T1.cds;Parent=FUN_000373-T1;
Contig_6	funannotate	CDS	107932	108373	.	-	1	ID=FUN_000373-T1.cds;Parent=FUN_000373-T1;
Contig_6	funannotate	gene	108650	109321	.	-	.	ID=FUN_000374;
Contig_6	funannotate	mRNA	108650	109321	.	-	.	ID=FUN_000374-T1;Parent=FUN_000374;product=hypothetical protein;Ontology_term=GO:0002953;Dbxref=InterPro:IPR006674,PFAM:PF12917,InterPro:IPR039356,PFAM:PF13023,PFAM:PF01966,InterPro:IPR003607;
Contig_6	funannotate	exon	108650	109321	.	-	.	ID=FUN_000374-T1.exon1;Parent=FUN_000374-T1;
Contig_6	funannotate	CDS	108650	109321	.	-	0	ID=FUN_000374-T1.cds;Parent=FUN_000374-T1;
Contig_6	funannotate	gene	109857	110306	.	-	.	ID=FUN_000375;Name=RPL28;
Contig_6	funannotate	mRNA	109857	110306	.	-	.	ID=FUN_000375-T1;Parent=FUN_000375;product=60S ribosomal protein L28;Ontology_term=GO:0015934,GO:0005840,GO:0003735,GO:0006412;Dbxref=InterPro:IPR030878,InterPro:IPR001196,InterPro:IPR036227,PFAM:PF00828,InterPro:IPR021131;
Contig_6	funannotate	exon	109857	110306	.	-	.	ID=FUN_000375-T1.exon1;Parent=FUN_000375-T1;
Contig_6	funannotate	CDS	109857	110306	.	-	0	ID=FUN_000375-T1.cds;Parent=FUN_000375-T1;
Contig_6	funannotate	gene	111133	112545	.	-	.	ID=FUN_000376;
Contig_6	funannotate	mRNA	111133	112545	.	-	.	ID=FUN_000376-T1;Parent=FUN_000376;product=hypothetical protein;Ontology_term=GO:0055085,GO:0022857,GO:0016021,GO:0016020;Dbxref=InterPro:IPR003663,InterPro:IPR005829,InterPro:IPR005828,PFAM:PF00083,InterPro:IPR036259,InterPro:IPR020846,PFAM:PF07690;note=SECRETED:SignalP(1-22,SECRETED:cutsite=LQA-GY,SECRETED:prob=0.6895);
Contig_6	funannotate	exon	111133	112545	.	-	.	ID=FUN_000376-T1.exon1;Parent=FUN_000376-T1;
Contig_6	funannotate	CDS	111133	112545	.	-	0	ID=FUN_000376-T1.cds;Parent=FUN_000376-T1;
Contig_6	funannotate	gene	112953	114206	.	-	.	ID=FUN_000377;
Contig_6	funannotate	mRNA	112953	114206	.	-	.	ID=FUN_000377-T1;Parent=FUN_000377;product=hypothetical protein;Ontology_term=GO:0006355;Dbxref=InterPro:IPR035965,InterPro:IPR000014,InterPro:IPR013767;
Contig_6	funannotate	exon	112953	114206	.	-	.	ID=FUN_000377-T1.exon1;Parent=FUN_000377-T1;
Contig_6	funannotate	CDS	112953	114206	.	-	0	ID=FUN_000377-T1.cds;Parent=FUN_000377-T1;
Contig_6	funannotate	gene	115001	115651	.	-	.	ID=FUN_000378;Name=CPR5;
Contig_6	funannotate	mRNA	115001	115651	.	-	.	ID=FUN_000378-T1;Parent=FUN_000378;product=Peptidyl-prolyl cis-trans isomerase D;Ontology_term=GO:0003755,GO:0006457,GO:0000413;Dbxref=InterPro:IPR029000,InterPro:IPR020892,InterPro:IPR024936,InterPro:IPR002130,PFAM:PF00160;
Contig_6	funannotate	exon	115647	115651	.	-	.	ID=FUN_000378-T1.exon1;Parent=FUN_000378-T1;
Contig_6	funannotate	exon	115001	115592	.	-	.	ID=FUN_000378-T1.exon2;Parent=FUN_000378-T1;
Contig_6	funannotate	CDS	115647	115651	.	-	0	ID=FUN_000378-T1.cds;Parent=FUN_000378-T1;
Contig_6	funannotate	CDS	115001	115592	.	-	1	ID=FUN_000378-T1.cds;Parent=FUN_000378-T1;
Contig_6	funannotate	gene	115858	115929	.	-	.	ID=FUN_000379;
Contig_6	funannotate	tRNA	115858	115929	.	-	.	ID=FUN_000379-T1;Parent=FUN_000379;product=tRNA-Asp;
Contig_6	funannotate	exon	115858	115929	.	-	.	ID=FUN_000379-T1.exon1;Parent=FUN_000379-T1;
Contig_6	funannotate	gene	116568	121259	.	-	.	ID=FUN_000380;
Contig_6	funannotate	mRNA	116568	121259	.	-	.	ID=FUN_000380-T1;Parent=FUN_000380;product=hypothetical protein;Ontology_term=GO:0019789,GO:0008270,GO:0000724,GO:0030915;Dbxref=InterPro:IPR004181,PFAM:PF11789,InterPro:IPR026846,InterPro:IPR013083;
Contig_6	funannotate	exon	120504	121259	.	-	.	ID=FUN_000380-T1.exon1;Parent=FUN_000380-T1;
Contig_6	funannotate	exon	116568	119297	.	-	.	ID=FUN_000380-T1.exon2;Parent=FUN_000380-T1;
Contig_6	funannotate	CDS	120504	121259	.	-	0	ID=FUN_000380-T1.cds;Parent=FUN_000380-T1;
Contig_6	funannotate	CDS	116568	119297	.	-	0	ID=FUN_000380-T1.cds;Parent=FUN_000380-T1;
Contig_6	funannotate	gene	121708	123651	.	-	.	ID=FUN_000381;
Contig_6	funannotate	mRNA	121708	123651	.	-	.	ID=FUN_000381-T1;Parent=FUN_000381;product=hypothetical protein;Dbxref=PFAM:PF01753,InterPro:IPR002893;note=BUSCO:EOG09260H6E;
Contig_6	funannotate	exon	121708	123651	.	-	.	ID=FUN_000381-T1.exon1;Parent=FUN_000381-T1;
Contig_6	funannotate	CDS	121708	123651	.	-	0	ID=FUN_000381-T1.cds;Parent=FUN_000381-T1;
Contig_6	funannotate	gene	123763	124779	.	-	.	ID=FUN_000382;
Contig_6	funannotate	mRNA	123763	124779	.	-	.	ID=FUN_000382-T1;Parent=FUN_000382;product=hypothetical protein;Dbxref=PFAM:PF00153,InterPro:IPR023395,InterPro:IPR018108;note=BUSCO:EOG09263OCO;
Contig_6	funannotate	exon	123763	124779	.	-	.	ID=FUN_000382-T1.exon1;Parent=FUN_000382-T1;
Contig_6	funannotate	CDS	123763	124779	.	-	0	ID=FUN_000382-T1.cds;Parent=FUN_000382-T1;
Contig_6	funannotate	gene	124877	124949	.	-	.	ID=FUN_000383;
Contig_6	funannotate	tRNA	124877	124949	.	-	.	ID=FUN_000383-T1;Parent=FUN_000383;product=tRNA-Met;
Contig_6	funannotate	exon	124877	124949	.	-	.	ID=FUN_000383-T1.exon1;Parent=FUN_000383-T1;
Contig_6	funannotate	gene	125485	127830	.	+	.	ID=FUN_000384;
Contig_6	funannotate	mRNA	125485	127830	.	+	.	ID=FUN_000384-T1;Parent=FUN_000384;product=hypothetical protein;Ontology_term=GO:0006886,GO:0005801,GO:0016020;Dbxref=PFAM:PF04136,InterPro:IPR007265;note=BUSCO:EOG09261CWO;
Contig_6	funannotate	exon	125485	127830	.	+	.	ID=FUN_000384-T1.exon1;Parent=FUN_000384-T1;
Contig_6	funannotate	CDS	125485	127830	.	+	0	ID=FUN_000384-T1.cds;Parent=FUN_000384-T1;
Contig_6	funannotate	gene	128000	128215	.	-	.	ID=FUN_000385;Name=TFB5;
Contig_6	funannotate	mRNA	128000	128215	.	-	.	ID=FUN_000385-T1;Parent=FUN_000385;product=TFIIH complex subunit tfb5;Ontology_term=GO:0000439,GO:0006367,GO:0006289;Dbxref=PFAM:PF06331,InterPro:IPR035935,InterPro:IPR009400;
Contig_6	funannotate	exon	128000	128215	.	-	.	ID=FUN_000385-T1.exon1;Parent=FUN_000385-T1;
Contig_6	funannotate	CDS	128000	128215	.	-	0	ID=FUN_000385-T1.cds;Parent=FUN_000385-T1;
Contig_6	funannotate	gene	129166	132165	.	+	.	ID=FUN_000386;
Contig_6	funannotate	mRNA	129166	132165	.	+	.	ID=FUN_000386-T1;Parent=FUN_000386;product=hypothetical protein;Ontology_term=GO:0006623,GO:0006886,GO:0016192,GO:0005515;Dbxref=InterPro:IPR011990,InterPro:IPR036322,InterPro:IPR045111,InterPro:IPR015943,PFAM:PF00637,InterPro:IPR016024,InterPro:IPR000547;note=BUSCO:EOG09260EQD;
Contig_6	funannotate	exon	129166	132165	.	+	.	ID=FUN_000386-T1.exon1;Parent=FUN_000386-T1;
Contig_6	funannotate	CDS	129166	132165	.	+	0	ID=FUN_000386-T1.cds;Parent=FUN_000386-T1;
Contig_6	funannotate	gene	132587	134140	.	+	.	ID=FUN_000387;
Contig_6	funannotate	mRNA	132587	134140	.	+	.	ID=FUN_000387-T1;Parent=FUN_000387;product=hypothetical protein;Ontology_term=GO:0004497,GO:0016705,GO:0005506,GO:0016712,GO:0020037;Dbxref=InterPro:IPR002402,InterPro:IPR036396,PFAM:PF00067,InterPro:IPR002974,InterPro:IPR017972,InterPro:IPR001128;
Contig_6	funannotate	exon	132587	134140	.	+	.	ID=FUN_000387-T1.exon1;Parent=FUN_000387-T1;
Contig_6	funannotate	CDS	132587	134140	.	+	0	ID=FUN_000387-T1.cds;Parent=FUN_000387-T1;
Contig_6	funannotate	gene	134426	135064	.	-	.	ID=FUN_000388;Name=TVP23;
Contig_6	funannotate	mRNA	134426	135064	.	-	.	ID=FUN_000388-T1;Parent=FUN_000388;product=Golgi apparatus membrane protein tvp23;Ontology_term=GO:0016021;Dbxref=InterPro:IPR008564,PFAM:PF05832;
Contig_6	funannotate	exon	134426	135064	.	-	.	ID=FUN_000388-T1.exon1;Parent=FUN_000388-T1;
Contig_6	funannotate	CDS	134426	135064	.	-	0	ID=FUN_000388-T1.cds;Parent=FUN_000388-T1;
Contig_6	funannotate	gene	135531	135896	.	+	.	ID=FUN_000389;
Contig_6	funannotate	mRNA	135531	135896	.	+	.	ID=FUN_000389-T1;Parent=FUN_000389;product=hypothetical protein;Ontology_term=GO:0005739,GO:0033617;Dbxref=InterPro:IPR018625,PFAM:PF09803;
Contig_6	funannotate	exon	135531	135590	.	+	.	ID=FUN_000389-T1.exon1;Parent=FUN_000389-T1;
Contig_6	funannotate	exon	135663	135896	.	+	.	ID=FUN_000389-T1.exon2;Parent=FUN_000389-T1;
Contig_6	funannotate	CDS	135531	135590	.	+	0	ID=FUN_000389-T1.cds;Parent=FUN_000389-T1;
Contig_6	funannotate	CDS	135663	135896	.	+	0	ID=FUN_000389-T1.cds;Parent=FUN_000389-T1;
Contig_6	funannotate	gene	136160	137152	.	-	.	ID=FUN_000390;Name=SSO2;
Contig_6	funannotate	mRNA	136160	137152	.	-	.	ID=FUN_000390-T1;Parent=FUN_000390;product=Plasma membrane t-SNARE, secretory vesicle fusion;Ontology_term=GO:0016020,GO:0005484,GO:0006886,GO:0016192;Dbxref=PFAM:PF00804,PFAM:PF05739,InterPro:IPR000727,InterPro:IPR010989,InterPro:IPR006012,InterPro:IPR006011;
Contig_6	funannotate	exon	136160	137152	.	-	.	ID=FUN_000390-T1.exon1;Parent=FUN_000390-T1;
Contig_6	funannotate	CDS	136160	137152	.	-	0	ID=FUN_000390-T1.cds;Parent=FUN_000390-T1;
Contig_6	funannotate	gene	138189	140198	.	+	.	ID=FUN_000391;Name=SUP35;
Contig_6	funannotate	mRNA	138189	140198	.	+	.	ID=FUN_000391-T1;Parent=FUN_000391;product=translation termination factor GTPase eRF3;Ontology_term=GO:0000288,GO:0006415,GO:0003924,GO:0005525,GO:0003747;Dbxref=InterPro:IPR004161,InterPro:IPR004160,InterPro:IPR027417,InterPro:IPR009001,PFAM:PF00009,InterPro:IPR009000,InterPro:IPR031157,PFAM:PF03143,PFAM:PF03144,InterPro:IPR003285,InterPro:IPR000795;note=BUSCO:EOG09261PUF;
Contig_6	funannotate	exon	138189	140198	.	+	.	ID=FUN_000391-T1.exon1;Parent=FUN_000391-T1;
Contig_6	funannotate	CDS	138189	140198	.	+	0	ID=FUN_000391-T1.cds;Parent=FUN_000391-T1;
Contig_6	funannotate	gene	140231	141277	.	-	.	ID=FUN_000392;
Contig_6	funannotate	mRNA	140231	141277	.	-	.	ID=FUN_000392-T1;Parent=FUN_000392;product=hypothetical protein;Ontology_term=GO:0032958,GO:0016301;Dbxref=PFAM:PF03770,InterPro:IPR005522,InterPro:IPR038286;
Contig_6	funannotate	exon	140231	141277	.	-	.	ID=FUN_000392-T1.exon1;Parent=FUN_000392-T1;
Contig_6	funannotate	CDS	140231	141277	.	-	0	ID=FUN_000392-T1.cds;Parent=FUN_000392-T1;
Contig_6	funannotate	gene	141682	142905	.	+	.	ID=FUN_000393;
Contig_6	funannotate	mRNA	141682	142905	.	+	.	ID=FUN_000393-T1;Parent=FUN_000393;product=hypothetical protein;Ontology_term=GO:0035091,GO:0043130,GO:0006897,GO:0007015;Dbxref=InterPro:IPR045007,InterPro:IPR002014,InterPro:IPR044103,PFAM:PF00790,InterPro:IPR008942;
Contig_6	funannotate	exon	141682	142905	.	+	.	ID=FUN_000393-T1.exon1;Parent=FUN_000393-T1;
Contig_6	funannotate	CDS	141682	142905	.	+	0	ID=FUN_000393-T1.cds;Parent=FUN_000393-T1;
Contig_6	funannotate	gene	143448	144152	.	+	.	ID=FUN_000394;
Contig_6	funannotate	mRNA	143448	144152	.	+	.	ID=FUN_000394-T1;Parent=FUN_000394;product=hypothetical protein;
Contig_6	funannotate	exon	143448	144152	.	+	.	ID=FUN_000394-T1.exon1;Parent=FUN_000394-T1;
Contig_6	funannotate	CDS	143448	144152	.	+	0	ID=FUN_000394-T1.cds;Parent=FUN_000394-T1;
Contig_6	funannotate	gene	144466	147393	.	-	.	ID=FUN_000395;
Contig_6	funannotate	mRNA	144466	147393	.	-	.	ID=FUN_000395-T1;Parent=FUN_000395;product=hypothetical protein;Ontology_term=GO:0002161,GO:0005524,GO:0000166,GO:0000049,GO:0004822,GO:0004812,GO:0006428,GO:0006418;Dbxref=PFAM:PF00133,InterPro:IPR014729,InterPro:IPR033708,InterPro:IPR002301,PFAM:PF08264,InterPro:IPR013155,InterPro:IPR009080,InterPro:IPR001412,InterPro:IPR002300,InterPro:IPR009008;note=BUSCO:EOG092609JB;
Contig_6	funannotate	exon	144466	147393	.	-	.	ID=FUN_000395-T1.exon1;Parent=FUN_000395-T1;
Contig_6	funannotate	CDS	144466	147393	.	-	0	ID=FUN_000395-T1.cds;Parent=FUN_000395-T1;
Contig_6	funannotate	gene	147674	148996	.	-	.	ID=FUN_000396;Name=COX10;
Contig_6	funannotate	mRNA	147674	148996	.	-	.	ID=FUN_000396-T1;Parent=FUN_000396;product=Protoheme IX farnesyltransferase, mitochondrial;Ontology_term=GO:0016021,GO:0016765,GO:0008495,GO:0048034;Dbxref=InterPro:IPR006369,PFAM:PF01040,InterPro:IPR044878,InterPro:IPR030470,InterPro:IPR000537;
Contig_6	funannotate	exon	147674	148996	.	-	.	ID=FUN_000396-T1.exon1;Parent=FUN_000396-T1;
Contig_6	funannotate	CDS	147674	148996	.	-	0	ID=FUN_000396-T1.cds;Parent=FUN_000396-T1;
Contig_6	funannotate	gene	149525	150351	.	+	.	ID=FUN_000397;
Contig_6	funannotate	mRNA	149525	150351	.	+	.	ID=FUN_000397-T1;Parent=FUN_000397;product=hypothetical protein;Ontology_term=GO:0000902;Dbxref=InterPro:IPR012945,InterPro:IPR016098,PFAM:PF07986;
Contig_6	funannotate	exon	149525	149552	.	+	.	ID=FUN_000397-T1.exon1;Parent=FUN_000397-T1;
Contig_6	funannotate	exon	149663	150351	.	+	.	ID=FUN_000397-T1.exon2;Parent=FUN_000397-T1;
Contig_6	funannotate	CDS	149525	149552	.	+	0	ID=FUN_000397-T1.cds;Parent=FUN_000397-T1;
Contig_6	funannotate	CDS	149663	150351	.	+	2	ID=FUN_000397-T1.cds;Parent=FUN_000397-T1;
Contig_6	funannotate	gene	150930	152813	.	+	.	ID=FUN_000398;
Contig_6	funannotate	mRNA	150930	152813	.	+	.	ID=FUN_000398-T1;Parent=FUN_000398;product=hypothetical protein;Ontology_term=GO:0003824,GO:0016831,GO:0030976;Dbxref=InterPro:IPR029035,InterPro:IPR012001,PFAM:PF02775,InterPro:IPR029061,PFAM:PF02776,InterPro:IPR011766,InterPro:IPR012110;
Contig_6	funannotate	exon	150930	152813	.	+	.	ID=FUN_000398-T1.exon1;Parent=FUN_000398-T1;
Contig_6	funannotate	CDS	150930	152813	.	+	0	ID=FUN_000398-T1.cds;Parent=FUN_000398-T1;
Contig_6	funannotate	gene	153461	154456	.	+	.	ID=FUN_000399;
Contig_6	funannotate	mRNA	153461	154456	.	+	.	ID=FUN_000399-T1;Parent=FUN_000399;product=hypothetical protein;Dbxref=PFAM:PF02453,InterPro:IPR003388;
Contig_6	funannotate	exon	153461	154456	.	+	.	ID=FUN_000399-T1.exon1;Parent=FUN_000399-T1;
Contig_6	funannotate	CDS	153461	154456	.	+	0	ID=FUN_000399-T1.cds;Parent=FUN_000399-T1;
Contig_6	funannotate	gene	155024	156415	.	-	.	ID=FUN_000400;Name=SAH1;
Contig_6	funannotate	mRNA	155024	156415	.	-	.	ID=FUN_000400-T1;Parent=FUN_000400;product=S-adenosyl-L-homocysteine hydrolase;Ontology_term=GO:0004013;Dbxref=PFAM:PF00670,InterPro:IPR042172,InterPro:IPR036291,InterPro:IPR000043,PFAM:PF02826,InterPro:IPR020082,InterPro:IPR015878;
Contig_6	funannotate	exon	156398	156415	.	-	.	ID=FUN_000400-T1.exon1;Parent=FUN_000400-T1;
Contig_6	funannotate	exon	155024	156319	.	-	.	ID=FUN_000400-T1.exon2;Parent=FUN_000400-T1;
Contig_6	funannotate	CDS	156398	156415	.	-	0	ID=FUN_000400-T1.cds;Parent=FUN_000400-T1;
Contig_6	funannotate	CDS	155024	156319	.	-	0	ID=FUN_000400-T1.cds;Parent=FUN_000400-T1;
Contig_6	funannotate	gene	157524	158729	.	-	.	ID=FUN_000401;
Contig_6	funannotate	mRNA	157524	158729	.	-	.	ID=FUN_000401-T1;Parent=FUN_000401;product=hypothetical protein;Ontology_term=GO:0033897,GO:0003723;Dbxref=InterPro:IPR033130,InterPro:IPR001568,InterPro:IPR036430,InterPro:IPR018188,InterPro:IPR033697,PFAM:PF00445;note=SECRETED:SignalP(1-19,SECRETED:cutsite=AQG-NQ,SECRETED:prob=0.5373);
Contig_6	funannotate	exon	157524	158729	.	-	.	ID=FUN_000401-T1.exon1;Parent=FUN_000401-T1;
Contig_6	funannotate	CDS	157524	158729	.	-	0	ID=FUN_000401-T1.cds;Parent=FUN_000401-T1;
Contig_6	funannotate	gene	159191	159562	.	-	.	ID=FUN_000402;
Contig_6	funannotate	mRNA	159191	159562	.	-	.	ID=FUN_000402-T1;Parent=FUN_000402;product=hypothetical protein;
Contig_6	funannotate	exon	159191	159562	.	-	.	ID=FUN_000402-T1.exon1;Parent=FUN_000402-T1;
Contig_6	funannotate	CDS	159191	159562	.	-	0	ID=FUN_000402-T1.cds;Parent=FUN_000402-T1;
Contig_6	funannotate	gene	162017	162902	.	-	.	ID=FUN_000403;
Contig_6	funannotate	mRNA	162017	162902	.	-	.	ID=FUN_000403-T1;Parent=FUN_000403;product=hypothetical protein;Ontology_term=GO:0016020;Dbxref=InterPro:IPR008253,PFAM:PF01284;
Contig_6	funannotate	exon	162895	162902	.	-	.	ID=FUN_000403-T1.exon1;Parent=FUN_000403-T1;
Contig_6	funannotate	exon	162017	162761	.	-	.	ID=FUN_000403-T1.exon2;Parent=FUN_000403-T1;
Contig_6	funannotate	CDS	162895	162902	.	-	0	ID=FUN_000403-T1.cds;Parent=FUN_000403-T1;
Contig_6	funannotate	CDS	162017	162761	.	-	1	ID=FUN_000403-T1.cds;Parent=FUN_000403-T1;
Contig_6	funannotate	gene	163222	163800	.	-	.	ID=FUN_000404;
Contig_6	funannotate	mRNA	163222	163800	.	-	.	ID=FUN_000404-T1;Parent=FUN_000404;product=hypothetical protein;
Contig_6	funannotate	exon	163222	163800	.	-	.	ID=FUN_000404-T1.exon1;Parent=FUN_000404-T1;
Contig_6	funannotate	CDS	163222	163800	.	-	0	ID=FUN_000404-T1.cds;Parent=FUN_000404-T1;
Contig_6	funannotate	gene	163968	164480	.	-	.	ID=FUN_000405;
Contig_6	funannotate	mRNA	163968	164480	.	-	.	ID=FUN_000405-T1;Parent=FUN_000405;product=hypothetical protein;
Contig_6	funannotate	exon	163968	164480	.	-	.	ID=FUN_000405-T1.exon1;Parent=FUN_000405-T1;
Contig_6	funannotate	CDS	163968	164480	.	-	0	ID=FUN_000405-T1.cds;Parent=FUN_000405-T1;
Contig_6	funannotate	gene	164930	166072	.	+	.	ID=FUN_000406;
Contig_6	funannotate	mRNA	164930	166072	.	+	.	ID=FUN_000406-T1;Parent=FUN_000406;product=hypothetical protein;
Contig_6	funannotate	exon	164930	166072	.	+	.	ID=FUN_000406-T1.exon1;Parent=FUN_000406-T1;
Contig_6	funannotate	CDS	164930	166072	.	+	0	ID=FUN_000406-T1.cds;Parent=FUN_000406-T1;
Contig_6	funannotate	gene	166200	166976	.	-	.	ID=FUN_000407;
Contig_6	funannotate	mRNA	166200	166976	.	-	.	ID=FUN_000407-T1;Parent=FUN_000407;product=hypothetical protein;Ontology_term=GO:0004672,GO:0004674,GO:0005524,GO:0006468;Dbxref=PFAM:PF06293,InterPro:IPR000719,PFAM:PF01163,InterPro:IPR022495,InterPro:IPR008266,InterPro:IPR011009;
Contig_6	funannotate	exon	166200	166976	.	-	.	ID=FUN_000407-T1.exon1;Parent=FUN_000407-T1;
Contig_6	funannotate	CDS	166200	166976	.	-	0	ID=FUN_000407-T1.cds;Parent=FUN_000407-T1;
Contig_6	funannotate	gene	167274	168926	.	-	.	ID=FUN_000408;
Contig_6	funannotate	mRNA	167274	168926	.	-	.	ID=FUN_000408-T1;Parent=FUN_000408;product=hypothetical protein;Ontology_term=GO:0055085,GO:0005509;Dbxref=InterPro:IPR002048,PFAM:PF00153,PFAM:PF13202,InterPro:IPR011992,InterPro:IPR023395,PFAM:PF13499,InterPro:IPR002067,InterPro:IPR018247,InterPro:IPR018108;note=BUSCO:EOG09262PZ9;
Contig_6	funannotate	exon	167274	168926	.	-	.	ID=FUN_000408-T1.exon1;Parent=FUN_000408-T1;
Contig_6	funannotate	CDS	167274	168926	.	-	0	ID=FUN_000408-T1.cds;Parent=FUN_000408-T1;
Contig_6	funannotate	gene	169759	171339	.	+	.	ID=FUN_000409;Name=CCT2;
Contig_6	funannotate	mRNA	169759	171339	.	+	.	ID=FUN_000409-T1;Parent=FUN_000409;product=T-complex protein 1 subunit beta;Ontology_term=GO:0051082,GO:0016887,GO:0005524,GO:0006457,GO:0005829,GO:0005832;Dbxref=InterPro:IPR017998,InterPro:IPR027410,InterPro:IPR012716,InterPro:IPR027413,InterPro:IPR002423,PFAM:PF00118,InterPro:IPR027409,InterPro:IPR002194;
Contig_6	funannotate	exon	169759	171339	.	+	.	ID=FUN_000409-T1.exon1;Parent=FUN_000409-T1;
Contig_6	funannotate	CDS	169759	171339	.	+	0	ID=FUN_000409-T1.cds;Parent=FUN_000409-T1;
Contig_6	funannotate	gene	171802	172920	.	-	.	ID=FUN_000410;
Contig_6	funannotate	mRNA	171802	172920	.	-	.	ID=FUN_000410-T1;Parent=FUN_000410;product=hypothetical protein;Ontology_term=GO:0005515,GO:0045859,GO:0007165,GO:0031588;Dbxref=PFAM:PF04739,InterPro:IPR013783,InterPro:IPR030077,InterPro:IPR006828,PFAM:PF16561,InterPro:IPR037256,InterPro:IPR014756,InterPro:IPR032640;
Contig_6	funannotate	exon	171802	172920	.	-	.	ID=FUN_000410-T1.exon1;Parent=FUN_000410-T1;
Contig_6	funannotate	CDS	171802	172920	.	-	0	ID=FUN_000410-T1.cds;Parent=FUN_000410-T1;
Contig_6	funannotate	gene	173531	174796	.	-	.	ID=FUN_000411;
Contig_6	funannotate	mRNA	173531	174796	.	-	.	ID=FUN_000411-T1;Parent=FUN_000411;product=hypothetical protein;Ontology_term=GO:0016887,GO:0005524;Dbxref=PFAM:PF07728,PFAM:PF05496,InterPro:IPR003959,InterPro:IPR003593,PFAM:PF00004,InterPro:IPR027417;
Contig_6	funannotate	exon	173531	174796	.	-	.	ID=FUN_000411-T1.exon1;Parent=FUN_000411-T1;
Contig_6	funannotate	CDS	173531	174796	.	-	0	ID=FUN_000411-T1.cds;Parent=FUN_000411-T1;
Contig_6	funannotate	gene	175315	176241	.	-	.	ID=FUN_000412;
Contig_6	funannotate	mRNA	175315	176241	.	-	.	ID=FUN_000412-T1;Parent=FUN_000412;product=hypothetical protein;Dbxref=PFAM:PF01803,InterPro:IPR029005;
Contig_6	funannotate	exon	175315	176241	.	-	.	ID=FUN_000412-T1.exon1;Parent=FUN_000412-T1;
Contig_6	funannotate	CDS	175315	176241	.	-	0	ID=FUN_000412-T1.cds;Parent=FUN_000412-T1;
Contig_7	funannotate	gene	19	530	.	-	.	ID=FUN_000413;
Contig_7	funannotate	mRNA	19	530	.	-	.	ID=FUN_000413-T1;Parent=FUN_000413;product=hypothetical protein;
Contig_7	funannotate	exon	19	530	.	-	.	ID=FUN_000413-T1.exon1;Parent=FUN_000413-T1;
Contig_7	funannotate	CDS	19	530	.	-	0	ID=FUN_000413-T1.cds;Parent=FUN_000413-T1;
Contig_7	funannotate	gene	1665	2119	.	-	.	ID=FUN_000414;Name=RPS14;
Contig_7	funannotate	mRNA	1665	2119	.	-	.	ID=FUN_000414-T1;Parent=FUN_000414;product=ribosomal protein S14, S11;Ontology_term=GO:0005840,GO:0003735,GO:0006412;Dbxref=InterPro:IPR018102,InterPro:IPR036967,InterPro:IPR001971,PFAM:PF00411;
Contig_7	funannotate	exon	2113	2119	.	-	.	ID=FUN_000414-T1.exon1;Parent=FUN_000414-T1;
Contig_7	funannotate	exon	1665	2056	.	-	.	ID=FUN_000414-T1.exon2;Parent=FUN_000414-T1;
Contig_7	funannotate	CDS	2113	2119	.	-	0	ID=FUN_000414-T1.cds;Parent=FUN_000414-T1;
Contig_7	funannotate	CDS	1665	2056	.	-	2	ID=FUN_000414-T1.cds;Parent=FUN_000414-T1;
Contig_7	funannotate	gene	2749	3138	.	-	.	ID=FUN_000415;Name=RPS22A_1;
Contig_7	funannotate	mRNA	2749	3138	.	-	.	ID=FUN_000415-T1;Parent=FUN_000415;product=ribosomal 40S subunit protein S22A;Ontology_term=GO:0005840,GO:0003735,GO:0006412;Dbxref=PFAM:PF00410,InterPro:IPR000630,InterPro:IPR035987;
Contig_7	funannotate	exon	2749	3138	.	-	.	ID=FUN_000415-T1.exon1;Parent=FUN_000415-T1;
Contig_7	funannotate	CDS	2749	3138	.	-	0	ID=FUN_000415-T1.cds;Parent=FUN_000415-T1;
Contig_7	funannotate	gene	3635	3845	.	+	.	ID=FUN_000416;Name=RPL39;
Contig_7	funannotate	mRNA	3635	3845	.	+	.	ID=FUN_000416-T1;Parent=FUN_000416;product=60S ribosomal protein L39;Ontology_term=GO:0005840,GO:0003735,GO:0006412;Dbxref=InterPro:IPR023626,PFAM:PF00832,InterPro:IPR000077,InterPro:IPR020083;
Contig_7	funannotate	exon	3635	3655	.	+	.	ID=FUN_000416-T1.exon1;Parent=FUN_000416-T1;
Contig_7	funannotate	exon	3705	3845	.	+	.	ID=FUN_000416-T1.exon2;Parent=FUN_000416-T1;
Contig_7	funannotate	CDS	3635	3655	.	+	0	ID=FUN_000416-T1.cds;Parent=FUN_000416-T1;
Contig_7	funannotate	CDS	3705	3845	.	+	0	ID=FUN_000416-T1.cds;Parent=FUN_000416-T1;
Contig_7	funannotate	gene	4963	7215	.	+	.	ID=FUN_000417;
Contig_7	funannotate	mRNA	4963	7215	.	+	.	ID=FUN_000417-T1;Parent=FUN_000417;product=hypothetical protein;Ontology_term=GO:0016787;Dbxref=InterPro:IPR004843,PFAM:PF00149,InterPro:IPR029052;note=BUSCO:EOG09260K29;
Contig_7	funannotate	exon	4963	5246	.	+	.	ID=FUN_000417-T1.exon1;Parent=FUN_000417-T1;
Contig_7	funannotate	exon	5679	7215	.	+	.	ID=FUN_000417-T1.exon2;Parent=FUN_000417-T1;
Contig_7	funannotate	CDS	4963	5246	.	+	0	ID=FUN_000417-T1.cds;Parent=FUN_000417-T1;
Contig_7	funannotate	CDS	5679	7215	.	+	1	ID=FUN_000417-T1.cds;Parent=FUN_000417-T1;
Contig_7	funannotate	gene	7543	8754	.	+	.	ID=FUN_000418;
Contig_7	funannotate	mRNA	7543	8754	.	+	.	ID=FUN_000418-T1;Parent=FUN_000418;product=hypothetical protein;Ontology_term=GO:0055085,GO:0022857,GO:0016021;Dbxref=InterPro:IPR005829,InterPro:IPR036259,InterPro:IPR011701,InterPro:IPR020846,PFAM:PF07690;
Contig_7	funannotate	exon	7543	8754	.	+	.	ID=FUN_000418-T1.exon1;Parent=FUN_000418-T1;
Contig_7	funannotate	CDS	7543	8754	.	+	0	ID=FUN_000418-T1.cds;Parent=FUN_000418-T1;
Contig_7	funannotate	gene	8831	9163	.	-	.	ID=FUN_000419;
Contig_7	funannotate	mRNA	8831	9163	.	-	.	ID=FUN_000419-T1;Parent=FUN_000419;product=hypothetical protein;Ontology_term=GO:0005886;Dbxref=InterPro:IPR044850,InterPro:IPR028144,PFAM:PF12734;
Contig_7	funannotate	exon	8831	9163	.	-	.	ID=FUN_000419-T1.exon1;Parent=FUN_000419-T1;
Contig_7	funannotate	CDS	8831	9163	.	-	0	ID=FUN_000419-T1.cds;Parent=FUN_000419-T1;
Contig_7	funannotate	gene	9669	11192	.	-	.	ID=FUN_000420;
Contig_7	funannotate	mRNA	9669	11192	.	-	.	ID=FUN_000420-T1;Parent=FUN_000420;product=hypothetical protein;Ontology_term=GO:0055085,GO:0022857;Dbxref=InterPro:IPR020846,InterPro:IPR036259,InterPro:IPR011701,PFAM:PF07690;
Contig_7	funannotate	exon	9669	11192	.	-	.	ID=FUN_000420-T1.exon1;Parent=FUN_000420-T1;
Contig_7	funannotate	CDS	9669	11192	.	-	0	ID=FUN_000420-T1.cds;Parent=FUN_000420-T1;
Contig_7	funannotate	gene	13199	15787	.	+	.	ID=FUN_000421;
Contig_7	funannotate	mRNA	13199	15787	.	+	.	ID=FUN_000421-T1;Parent=FUN_000421;product=hypothetical protein;Ontology_term=GO:0006508,GO:0008237,GO:0008270;Dbxref=PFAM:PF11838,InterPro:IPR033514,InterPro:IPR027268,PFAM:PF17900,InterPro:IPR034016,InterPro:IPR042097,InterPro:IPR001930,InterPro:IPR024571,PFAM:PF01433,InterPro:IPR014782;note=MEROPS:MER0019759;
Contig_7	funannotate	exon	13199	15787	.	+	.	ID=FUN_000421-T1.exon1;Parent=FUN_000421-T1;
Contig_7	funannotate	CDS	13199	15787	.	+	0	ID=FUN_000421-T1.cds;Parent=FUN_000421-T1;
Contig_7	funannotate	gene	16849	18582	.	+	.	ID=FUN_000422;Name=ASN1;
Contig_7	funannotate	mRNA	16849	18582	.	+	.	ID=FUN_000422-T1;Parent=FUN_000422;product=asparagine synthetase;Ontology_term=GO:0006529,GO:0004066;Dbxref=InterPro:IPR014729,InterPro:IPR001962,InterPro:IPR033738,InterPro:IPR017932,PFAM:PF13537,InterPro:IPR029055,InterPro:IPR006426,PFAM:PF13522;note=BUSCO:EOG09261145,MEROPS:MER0034539;
Contig_7	funannotate	exon	16849	18582	.	+	.	ID=FUN_000422-T1.exon1;Parent=FUN_000422-T1;
Contig_7	funannotate	CDS	16849	18582	.	+	0	ID=FUN_000422-T1.cds;Parent=FUN_000422-T1;
Contig_7	funannotate	gene	19509	20702	.	+	.	ID=FUN_000423;
Contig_7	funannotate	mRNA	19509	20702	.	+	.	ID=FUN_000423-T1;Parent=FUN_000423;product=hypothetical protein;Dbxref=PFAM:PF03452,InterPro:IPR029044;note=CAZy:GT62;
Contig_7	funannotate	exon	19509	19512	.	+	.	ID=FUN_000423-T1.exon1;Parent=FUN_000423-T1;
Contig_7	funannotate	exon	19828	20702	.	+	.	ID=FUN_000423-T1.exon2;Parent=FUN_000423-T1;
Contig_7	funannotate	CDS	19509	19512	.	+	0	ID=FUN_000423-T1.cds;Parent=FUN_000423-T1;
Contig_7	funannotate	CDS	19828	20702	.	+	2	ID=FUN_000423-T1.cds;Parent=FUN_000423-T1;
Contig_7	funannotate	gene	30439	31083	.	+	.	ID=FUN_000424;
Contig_7	funannotate	mRNA	30439	31083	.	+	.	ID=FUN_000424-T1;Parent=FUN_000424;product=hypothetical protein;Ontology_term=GO:0016298,GO:0005811,GO:0019915;Dbxref=PFAM:PF10230,InterPro:IPR019363;
Contig_7	funannotate	exon	30439	31083	.	+	.	ID=FUN_000424-T1.exon1;Parent=FUN_000424-T1;
Contig_7	funannotate	CDS	30439	31083	.	+	0	ID=FUN_000424-T1.cds;Parent=FUN_000424-T1;
Contig_7	funannotate	gene	31131	31580	.	-	.	ID=FUN_000425;Name=MBF1;
Contig_7	funannotate	mRNA	31131	31580	.	-	.	ID=FUN_000425-T1;Parent=FUN_000425;product=multiprotein-bridging factor 1;Ontology_term=GO:0003677;Dbxref=InterPro:IPR013729,PFAM:PF01381,InterPro:IPR001387,InterPro:IPR010982,PFAM:PF08523;note=BUSCO:EOG09264MN3;
Contig_7	funannotate	exon	31131	31580	.	-	.	ID=FUN_000425-T1.exon1;Parent=FUN_000425-T1;
Contig_7	funannotate	CDS	31131	31580	.	-	0	ID=FUN_000425-T1.cds;Parent=FUN_000425-T1;
Contig_7	funannotate	gene	34223	35479	.	+	.	ID=FUN_000426;
Contig_7	funannotate	mRNA	34223	35479	.	+	.	ID=FUN_000426-T1;Parent=FUN_000426;product=hypothetical protein;Dbxref=InterPro:IPR019049,PFAM:PF09531;
Contig_7	funannotate	exon	34223	35479	.	+	.	ID=FUN_000426-T1.exon1;Parent=FUN_000426-T1;
Contig_7	funannotate	CDS	34223	35479	.	+	0	ID=FUN_000426-T1.cds;Parent=FUN_000426-T1;
Contig_7	funannotate	gene	35862	37742	.	-	.	ID=FUN_000427;Name=NHX1;
Contig_7	funannotate	mRNA	35862	37742	.	-	.	ID=FUN_000427-T1;Parent=FUN_000427;product=monovalent cation:H+ antiporter, CPA1 (nhx1);Ontology_term=GO:0016021,GO:0015385,GO:0015299,GO:0055085,GO:0006812,GO:0006814,GO:0006885;Dbxref=InterPro:IPR018422,InterPro:IPR006153,PFAM:PF00999,InterPro:IPR004709;
Contig_7	funannotate	exon	35862	37742	.	-	.	ID=FUN_000427-T1.exon1;Parent=FUN_000427-T1;
Contig_7	funannotate	CDS	35862	37742	.	-	0	ID=FUN_000427-T1.cds;Parent=FUN_000427-T1;
Contig_7	funannotate	gene	40328	42084	.	+	.	ID=FUN_000428;Name=BNA4;
Contig_7	funannotate	mRNA	40328	42084	.	+	.	ID=FUN_000428-T1;Parent=FUN_000428;product=kynurenine 3-monooxygenase, mitochondrial precursor;Ontology_term=GO:0071949;Dbxref=InterPro:IPR002938,InterPro:IPR036188,PFAM:PF01494;
Contig_7	funannotate	exon	40328	41603	.	+	.	ID=FUN_000428-T1.exon1;Parent=FUN_000428-T1;
Contig_7	funannotate	exon	41966	42084	.	+	.	ID=FUN_000428-T1.exon2;Parent=FUN_000428-T1;
Contig_7	funannotate	CDS	40328	41603	.	+	0	ID=FUN_000428-T1.cds;Parent=FUN_000428-T1;
Contig_7	funannotate	CDS	41966	42084	.	+	2	ID=FUN_000428-T1.cds;Parent=FUN_000428-T1;
Contig_7	funannotate	gene	46432	47985	.	-	.	ID=FUN_000429;
Contig_7	funannotate	mRNA	46432	47985	.	-	.	ID=FUN_000429-T1;Parent=FUN_000429;product=hypothetical protein;Dbxref=PFAM:PF00096,PFAM:PF13912,InterPro:IPR036236,PFAM:PF12874,InterPro:IPR013087;
Contig_7	funannotate	exon	46432	47985	.	-	.	ID=FUN_000429-T1.exon1;Parent=FUN_000429-T1;
Contig_7	funannotate	CDS	46432	47985	.	-	0	ID=FUN_000429-T1.cds;Parent=FUN_000429-T1;
Contig_7	funannotate	gene	49451	50476	.	-	.	ID=FUN_000430;
Contig_7	funannotate	mRNA	49451	50476	.	-	.	ID=FUN_000430-T1;Parent=FUN_000430;product=hypothetical protein;Ontology_term=GO:0016020,GO:0005886;Dbxref=InterPro:IPR001107,PFAM:PF01145,InterPro:IPR036013,InterPro:IPR043202,InterPro:IPR001972;note=MEROPS:MER0192051;
Contig_7	funannotate	exon	49451	50476	.	-	.	ID=FUN_000430-T1.exon1;Parent=FUN_000430-T1;
Contig_7	funannotate	CDS	49451	50476	.	-	0	ID=FUN_000430-T1.cds;Parent=FUN_000430-T1;
Contig_7	funannotate	gene	51372	52253	.	-	.	ID=FUN_000431;Name=SPE3;
Contig_7	funannotate	mRNA	51372	52253	.	-	.	ID=FUN_000431-T1;Parent=FUN_000431;product=putrescine aminopropyltransferase;Ontology_term=GO:0003824,GO:0006595;Dbxref=InterPro:IPR030373,PFAM:PF17284,PFAM:PF01564,InterPro:IPR030668,InterPro:IPR035246,InterPro:IPR029063,InterPro:IPR001045,InterPro:IPR030374,InterPro:IPR037163;
Contig_7	funannotate	exon	51372	52253	.	-	.	ID=FUN_000431-T1.exon1;Parent=FUN_000431-T1;
Contig_7	funannotate	CDS	51372	52253	.	-	0	ID=FUN_000431-T1.cds;Parent=FUN_000431-T1;
Contig_7	funannotate	gene	52620	54128	.	-	.	ID=FUN_000432;
Contig_7	funannotate	mRNA	52620	54128	.	-	.	ID=FUN_000432-T1;Parent=FUN_000432;product=hypothetical protein;Dbxref=PFAM:PF11309,InterPro:IPR021460;
Contig_7	funannotate	exon	52620	54128	.	-	.	ID=FUN_000432-T1.exon1;Parent=FUN_000432-T1;
Contig_7	funannotate	CDS	52620	54128	.	-	0	ID=FUN_000432-T1.cds;Parent=FUN_000432-T1;
Contig_7	funannotate	gene	60183	60446	.	+	.	ID=FUN_000433;Name=TIM9;
Contig_7	funannotate	mRNA	60183	60446	.	+	.	ID=FUN_000433-T1;Parent=FUN_000433;product=protein transporter tim9;Dbxref=PFAM:PF02953,InterPro:IPR004217,InterPro:IPR035427;note=BUSCO:EOG09265L8N;
Contig_7	funannotate	exon	60183	60446	.	+	.	ID=FUN_000433-T1.exon1;Parent=FUN_000433-T1;
Contig_7	funannotate	CDS	60183	60446	.	+	0	ID=FUN_000433-T1.cds;Parent=FUN_000433-T1;
Contig_7	funannotate	gene	61204	62802	.	+	.	ID=FUN_000434;
Contig_7	funannotate	mRNA	61204	62802	.	+	.	ID=FUN_000434-T1;Parent=FUN_000434;product=hypothetical protein;Ontology_term=GO:0005515;Dbxref=InterPro:IPR036427,PFAM:PF00439,InterPro:IPR001487;
Contig_7	funannotate	exon	61204	62802	.	+	.	ID=FUN_000434-T1.exon1;Parent=FUN_000434-T1;
Contig_7	funannotate	CDS	61204	62802	.	+	0	ID=FUN_000434-T1.cds;Parent=FUN_000434-T1;
Contig_7	funannotate	gene	62928	66338	.	-	.	ID=FUN_000435;
Contig_7	funannotate	mRNA	62928	66338	.	-	.	ID=FUN_000435-T1;Parent=FUN_000435;product=hypothetical protein;Ontology_term=GO:0046872;Dbxref=InterPro:IPR007863,InterPro:IPR011765,PFAM:PF05193,PFAM:PF00675,InterPro:IPR011249;note=BUSCO:EOG09260DFH,MEROPS:MER0003909;
Contig_7	funannotate	exon	63923	66338	.	-	.	ID=FUN_000435-T1.exon1;Parent=FUN_000435-T1;
Contig_7	funannotate	exon	63827	63874	.	-	.	ID=FUN_000435-T1.exon2;Parent=FUN_000435-T1;
Contig_7	funannotate	exon	62928	63784	.	-	.	ID=FUN_000435-T1.exon3;Parent=FUN_000435-T1;
Contig_7	funannotate	CDS	63923	66338	.	-	0	ID=FUN_000435-T1.cds;Parent=FUN_000435-T1;
Contig_7	funannotate	CDS	63827	63874	.	-	2	ID=FUN_000435-T1.cds;Parent=FUN_000435-T1;
Contig_7	funannotate	CDS	62928	63784	.	-	2	ID=FUN_000435-T1.cds;Parent=FUN_000435-T1;
Contig_7	funannotate	gene	68954	70930	.	+	.	ID=FUN_000436;
Contig_7	funannotate	mRNA	68954	70930	.	+	.	ID=FUN_000436-T1;Parent=FUN_000436;product=hypothetical protein;Ontology_term=GO:0004672,GO:0005524,GO:0006468;Dbxref=PFAM:PF00069,InterPro:IPR000719,InterPro:IPR011009,InterPro:IPR017441,PFAM:PF07714,InterPro:IPR008271;
Contig_7	funannotate	exon	68954	69425	.	+	.	ID=FUN_000436-T1.exon1;Parent=FUN_000436-T1;
Contig_7	funannotate	exon	69654	70930	.	+	.	ID=FUN_000436-T1.exon2;Parent=FUN_000436-T1;
Contig_7	funannotate	CDS	68954	69425	.	+	0	ID=FUN_000436-T1.cds;Parent=FUN_000436-T1;
Contig_7	funannotate	CDS	69654	70930	.	+	2	ID=FUN_000436-T1.cds;Parent=FUN_000436-T1;
Contig_7	funannotate	gene	73202	74173	.	+	.	ID=FUN_000437;Name=SIM1;
Contig_7	funannotate	mRNA	73202	74173	.	+	.	ID=FUN_000437-T1;Parent=FUN_000437;product=Probable secreted beta-glucosidase sim1;Dbxref=InterPro:IPR005556,PFAM:PF03856;note=CAZy:GH132,SECRETED:SignalP(1-15,SECRETED:cutsite=ALA-LP,SECRETED:prob=0.4871);
Contig_7	funannotate	exon	73202	74173	.	+	.	ID=FUN_000437-T1.exon1;Parent=FUN_000437-T1;
Contig_7	funannotate	CDS	73202	74173	.	+	0	ID=FUN_000437-T1.cds;Parent=FUN_000437-T1;
Contig_7	funannotate	gene	75223	75810	.	+	.	ID=FUN_000438;Name=UBC2;
Contig_7	funannotate	mRNA	75223	75810	.	+	.	ID=FUN_000438-T1;Parent=FUN_000438;product=Ubiquitin-conjugating enzyme E2 2;Dbxref=InterPro:IPR016135,InterPro:IPR000608,PFAM:PF00179,InterPro:IPR023313;
Contig_7	funannotate	exon	75223	75264	.	+	.	ID=FUN_000438-T1.exon1;Parent=FUN_000438-T1;
Contig_7	funannotate	exon	75313	75377	.	+	.	ID=FUN_000438-T1.exon2;Parent=FUN_000438-T1;
Contig_7	funannotate	exon	75426	75810	.	+	.	ID=FUN_000438-T1.exon3;Parent=FUN_000438-T1;
Contig_7	funannotate	CDS	75223	75264	.	+	0	ID=FUN_000438-T1.cds;Parent=FUN_000438-T1;
Contig_7	funannotate	CDS	75313	75377	.	+	0	ID=FUN_000438-T1.cds;Parent=FUN_000438-T1;
Contig_7	funannotate	CDS	75426	75810	.	+	1	ID=FUN_000438-T1.cds;Parent=FUN_000438-T1;
Contig_7	funannotate	gene	75908	76702	.	-	.	ID=FUN_000439;Name=GEP7;
Contig_7	funannotate	mRNA	75908	76702	.	-	.	ID=FUN_000439-T1;Parent=FUN_000439;product=Genetic interactor of prohibitin 7, mitochondrial;Ontology_term=GO:0005751,GO:0006123;Dbxref=InterPro:IPR004203,InterPro:IPR036639;
Contig_7	funannotate	exon	75908	76702	.	-	.	ID=FUN_000439-T1.exon1;Parent=FUN_000439-T1;
Contig_7	funannotate	CDS	75908	76702	.	-	0	ID=FUN_000439-T1.cds;Parent=FUN_000439-T1;
Contig_7	funannotate	gene	76804	78858	.	-	.	ID=FUN_000440;
Contig_7	funannotate	mRNA	76804	78858	.	-	.	ID=FUN_000440-T1;Parent=FUN_000440;product=hypothetical protein;Ontology_term=GO:0006418,GO:0006433,GO:0004827,GO:0004812,GO:0000166,GO:0005524,GO:0005737;Dbxref=InterPro:IPR002314,InterPro:IPR017449,InterPro:IPR036621,InterPro:IPR002316,PFAM:PF00587,InterPro:IPR006195,InterPro:IPR004499,InterPro:IPR033721,InterPro:IPR016061,PFAM:PF03129,InterPro:IPR004154,PFAM:PF09180;note=BUSCO:EOG09261DHR;
Contig_7	funannotate	exon	76804	78858	.	-	.	ID=FUN_000440-T1.exon1;Parent=FUN_000440-T1;
Contig_7	funannotate	CDS	76804	78858	.	-	0	ID=FUN_000440-T1.cds;Parent=FUN_000440-T1;
Contig_7	funannotate	gene	79317	79670	.	-	.	ID=FUN_000441;
Contig_7	funannotate	mRNA	79317	79670	.	-	.	ID=FUN_000441-T1;Parent=FUN_000441;product=hypothetical protein;Ontology_term=GO:0016846;Dbxref=PFAM:PF04828,InterPro:IPR006913,InterPro:IPR011057;
Contig_7	funannotate	exon	79317	79670	.	-	.	ID=FUN_000441-T1.exon1;Parent=FUN_000441-T1;
Contig_7	funannotate	CDS	79317	79670	.	-	0	ID=FUN_000441-T1.cds;Parent=FUN_000441-T1;
Contig_7	funannotate	gene	80424	82055	.	+	.	ID=FUN_000442;Name=DED81;
Contig_7	funannotate	mRNA	80424	82055	.	+	.	ID=FUN_000442-T1;Parent=FUN_000442;product=asparagine--tRNA ligase;Ontology_term=GO:0004816,GO:0005524,GO:0000166,GO:0003676,GO:0004812,GO:0006421,GO:0006418;Dbxref=PFAM:PF00152,InterPro:IPR004365,InterPro:IPR006195,InterPro:IPR004522,InterPro:IPR004364,InterPro:IPR012340,PFAM:PF01336,InterPro:IPR002312;note=BUSCO:EOG09261CQG;
Contig_7	funannotate	exon	80424	82055	.	+	.	ID=FUN_000442-T1.exon1;Parent=FUN_000442-T1;
Contig_7	funannotate	CDS	80424	82055	.	+	0	ID=FUN_000442-T1.cds;Parent=FUN_000442-T1;
Contig_7	funannotate	gene	82208	82828	.	+	.	ID=FUN_000443;Name=PUP3;
Contig_7	funannotate	mRNA	82208	82828	.	+	.	ID=FUN_000443-T1;Parent=FUN_000443;product=proteasome core particle subunit beta 3;Ontology_term=GO:0051603,GO:0043161,GO:0019774,GO:0005839,GO:0004298;Dbxref=InterPro:IPR016050,InterPro:IPR033811,InterPro:IPR023333,PFAM:PF00227,InterPro:IPR001353,InterPro:IPR029055;note=BUSCO:EOG09264G4X,MEROPS:MER0001710;
Contig_7	funannotate	exon	82208	82828	.	+	.	ID=FUN_000443-T1.exon1;Parent=FUN_000443-T1;
Contig_7	funannotate	CDS	82208	82828	.	+	0	ID=FUN_000443-T1.cds;Parent=FUN_000443-T1;
[truncated: 22,039 more rows]
