# Supplementary material for: De novo Nanopore Genome Sequencing of the Clinical Diutina catenulata Type-strain CBS565
Source: Mycopathologia. 2022 May 10;187(4):417–20. doi: 10.1007/s11046-022-00632-x (PMC9325844; doi:10.1007/s11046-022-00632-x)
Supplement: Supplementary file 2 — Supplementary file2 (XLSX 9 kb) [file 11046_2022_632_MOESM2_ESM.xlsx]

## Sheet: Sheet1
Virulence Factor	Orthogroup	Proteins CBS565	Proteins WY3-10-4
ALS	OG0000115	LHA05_000400-T1	FUN_001089-T1, FUN_003463-T1
HWP1P	OG0000549	LHA05_000369-T1	FUN_000876-T1
STE12p	OG0002728	LHA05_002948-T1	FUN_001397-T1
Wh11P	OG0003761	LHA05_004176-T1	FUN_000010-T1
Wh11P	OG0001373	LHA05_001334-T1	FUN_002030-T1
Int1P	OG0000568	LHA05_000397-T1	FUN_005651-T1
SAP	OG0003340	LHA05_003665-T1	FUN_001532-T1
SAP	OG0002626	LHA05_002831-T1	FUN_003139-T1
SAP	OG0001870	LHA05_001915-T1	FUN_001353-T1
SAP	OG0000002	LHA05_000055-T1, LHA05_000974-T1, LHA05_000975-T1, LHA05_003576-T1, LHA05_003586-T1, LHA05_005176-T1	FUN_001603-T1, FUN_001901-T1, FUN_002708-T1, FUN_002724-T1, FUN_002942-T1, FUN_003428-T1, FUN_003429-T1
SAP	OG0000058	LHA05_001066-T1, LHA05_002595-T1	FUN_002339-T1, FUN_004819-T1
SAP	OG0002791	LHA05_003017-T1	FUN_000630-T1
SAP	OG0004327	LHA05_004890-T1	FUN_002725-T1
SAP	OG0000162	LHA05_002526-T1	FUN_002154-T1, FUN_002873-T1
SAP	OG0000058	LHA05_001066-T1, LHA05_002595-T1	FUN_002339-T1, FUN_004819-T1
SAP	OG0001438	LHA05_001404-T1	FUN_001846-T1
SAP	OG0003815	LHA05_004250-T1	FUN_001202-T1
SAP	OG0003155	LHA05_003452-T1	FUN_000904-T1
SAP	OG0003338	LHA05_003663-T1	FUN_001534-T1
SAP	OG0000471	LHA05_000280-T1	FUN_004375-T1
SAP	OG0001123	LHA05_001038-T1	FUN_003158-T1
SAP	OG0001440	LHA05_001412-T1	FUN_003550-T1
